# Supplementary material for: Oral ascorbic acid 2-glucoside prevents coordination disorder induced via laser-induced shock waves in rat brain
Source: PLoS One. 2020 Apr 2;15(4):e0230774. doi: 10.1371/journal.pone.0230774 (PMC7117653; doi:10.1371/journal.pone.0230774)
Supplement: S1 Data — (XLSX) [file pone.0230774.s001.xlsx]

## Sheet: Sheet1
	Fig.#	Mean	S.D	S.E	Stasistical method used	P value	# samples
	Fig.3A (8-OHdG)				Mann-Whitney test	*P <0.05
	Cortex
	control	0.062	0.124	0.062			4
	LISW	1.023	0.4135	0.2068			4
	Hippocampus
	control	0.0935	0.1189	0.05945			4
	LISW	2.023	0.9353	0.4677			4
	Cerebellum
	control	0	0	0			4
	LISW	3.288	1.123	0.5614			4
	Fig.3B (TNF-a)				Mann-Whitney test	P > 0.1
	Cortex
	control	2.408	0.7112	0.3556			4
	LISW	2.43	0.5962	0.2981			4
	Hippocampus
	control	4.828	0.9594	0.4797			4
	LISW	4.322	0.6452	0.3226			4
	Cerebellum
	control	6.218	0.8278	0.4139			4
	LISW	5.375	1.458	0.7292			4
	Fig.4A				one-way ANOVA with the Tukey HSD post hoc test	*P <0.05
	Pre LISW
	control	74.85	28.97	9.16			10
	LISW	80	25.45	8.047			10
	LISW + post AA2G	84.6	22.04	6.969			10
	Post LISW
	control	76.55	20.71	6.548			10
	LISW	54.98	16.16	5.109			10
	LISW + post AA2G	69.08	17.01	5.38			10
	Fig.4B				one-way ANOVA with the Tukey HSD post hoc test	*P <0.05 **P <0.01
	Cerebellum
	control	2.347	1.336	0.4226			10
	LISW	6.015	0.9375	0.2965			10
	LISW + post AA2G	5.145	0.9576	0.3028			10
	Plasma
	control	18.1	3.271	1.035			10
	LISW	20.5	2.868	0.9068			10
	LISW + post AA2G	21.89	1.667	0.527			10
	Fig.5A				one-way ANOVA with the Tukey HSD post hoc test	**P <0.01
	Cerebellum
	Control	277.7	6.38	3.19			4
	LISW	243.3	2.4	1.2			4
	LISW + pre and post AA2G	317.4	0.12	0.6			4
	Plasma
	Control	32.2	2.96	1.48			4
	LISW	44.3	0.38	0.19			4
	LISW + pre and post AA2G	48.4	0.08	0.04			4
	Fig.5B				one-way ANOVA with the Tukey HSD post hoc test	*P <0.05 **P <0.01
	Cerebellum
	Control	2.347	1.336	0.4226			10
	LISW	5.519	0.905	0.2862			10
	LISW + pre and post AA2G	4.3	0.8414	0.2661			10
	Plasma
	Control	18.1	3.271	1.035			10
	LISW	23.65	7.179	2.27			10
	LISW + pre and post AA2G	16.15	2.605	0.8239			10
	Fig.5C				one-way ANOVA with the Tukey HSD post hoc test	*P <0.05 **P <0.01
	Control	1	0.2206	0.1103			4
	LISW	2.932	0.5985	0.2993			4
	LISW + pre and post AA2G	2.09	0.3136	0.1568			4
	Fig.5D				one-way ANOVA with the Tukey HSD post hoc test	*P <0.05 **P <0.01
	Pre LISW
	Control	74.85	28.97	9.16			10
	LISW	80.35	45.35	14.34			10
	LISW + pre and post AA2G	85.7	38.64	12.22			10
	Post LISW
	Control	76.55	20.71	6.548			10
	LISW	46.25	20.98	6.633			10
	LISW + pre and post AA2G	88.1	33.02	10.44			10
