# Supplementary material for: Oral ascorbic acid 2-glucoside prevents coordination disorder induced via laser-induced shock waves in rat brain
Source: PLoS One. 2020 Apr 2;15(4):e0230774. doi: 10.1371/journal.pone.0230774 (PMC7117653; doi:10.1371/journal.pone.0230774)
Supplement: S2 Data — (XLSX) [file pone.0230774.s002.xlsx]

## Sheet: Fig.2B
Time (us)	2.4 J/cm2	1.5 J/cm2	1.0 J/cm2
-0.4	0	-0.511579	-1.02316
-0.3996	-0.511579	-0.511579	-1.02316
-0.3992	-1.02316	0	0
-0.3988	-0.511579	-1.02316	-0.511579
-0.3984	-1.02316	-1.02316	-0.511579
-0.398	-0.511579	0	-1.02316
-0.3976	0	0	0
-0.3972	-0.511579	-1.02316	0
-0.3968	-1.02316	-0.511579	-1.02316
-0.3964	-1.02316	0	0
-0.396	-1.02316	-1.53474	0
-0.3956	-0.511579	-0.511579	-0.511579
-0.3952	-0.511579	0	0
-0.3948	-1.53474	-1.02316	-0.511579
-0.3944	-0.511579	0	-1.53474
-0.394	-1.02316	-0.511579	-1.53474
-0.3936	-1.02316	-1.53474	-0.511579
-0.3932	-1.02316	-0.511579	-0.511579
-0.3928	-0.511579	-0.511579	0
-0.3924	-1.02316	0	-1.02316
-0.392	-0.511579	0	0
-0.3916	-0.511579	-1.02316	-1.53474
-0.3912	-1.53474	-0.511579	-1.53474
-0.3908	-0.511579	-1.53474	-0.511579
-0.3904	-1.02316	-1.02316	-1.53474
-0.39	-0.511579	-1.02316	0
-0.3896	-0.511579	-1.02316	-0.511579
-0.3892	-1.02316	-0.511579	0
-0.3888	-0.511579	-1.02316	-0.511579
-0.3884	-1.53474	0	0
-0.388	-1.53474	-0.511579	-0.511579
-0.3876	-0.511579	-1.53474	-0.511579
-0.3872	-0.511579	0	-1.02316
-0.3868	-0.511579	-0.511579	-1.02316
-0.3864	-0.511579	0	-0.511579
-0.386	-0.511579	-0.511579	-1.02316
-0.3856	-1.02316	-0.511579	-0.511579
-0.3852	0	0	0
-0.3848	0	-0.511579	-1.53474
-0.3844	-0.511579	-0.511579	-1.53474
-0.384	-1.02316	-0.511579	-0.511579
-0.3836	-1.02316	-1.02316	-0.511579
-0.3832	0	-1.02316	-0.511579
-0.3828	-0.511579	-0.511579	0
-0.3824	-1.02316	-0.511579	-0.511579
-0.382	-0.511579	-0.511579	-1.53474
-0.3816	-1.02316	-0.511579	-1.02316
-0.3812	-0.511579	-0.511579	0
-0.3808	-1.02316	0	-0.511579
-0.3804	-1.02316	-0.511579	-0.511579
-0.38	0	-0.511579	-1.53474
-0.3796	-1.02316	-0.511579	-2.04632
-0.3792	-0.511579	0	-0.511579
-0.3788	-0.511579	0.511579	-1.53474
-0.3784	0	-1.02316	-1.02316
-0.378	-1.02316	-1.02316	-0.511579
-0.3776	0	-0.511579	-1.02316
-0.3772	-1.02316	-1.02316	-1.02316
-0.3768	-0.511579	-1.02316	-0.511579
-0.3764	-0.511579	0	-0.511579
-0.376	-0.511579	-0.511579	-0.511579
-0.3756	-0.511579	-0.511579	-1.02316
-0.3752	-0.511579	-1.02316	-0.511579
-0.3748	-0.511579	-1.02316	-0.511579
-0.3744	-1.02316	-0.511579	-0.511579
-0.374	-1.53474	-0.511579	-1.02316
-0.3736	-0.511579	-1.02316	-1.02316
-0.3732	-1.53474	-0.511579	0
-0.3728	-1.02316	-1.02316	-0.511579
-0.3724	0	-0.511579	-0.511579
-0.372	-0.511579	-0.511579	-1.53474
-0.3716	-0.511579	-0.511579	-0.511579
-0.3712	-1.02316	-0.511579	-1.02316
-0.3708	-1.02316	-1.02316	-1.02316
-0.3704	-1.53474	-1.02316	-1.53474
-0.37	-1.02316	0	-0.511579
-0.3696	-1.02316	-1.02316	-1.02316
-0.3692	-1.02316	-0.511579	-1.53474
-0.3688	-1.53474	-0.511579	-1.02316
-0.3684	0	-1.02316	-0.511579
-0.368	-1.53474	-0.511579	0
-0.3676	-0.511579	-1.02316	-1.02316
-0.3672	-1.02316	-1.53474	0
-0.3668	-1.53474	-1.02316	-0.511579
-0.3664	-1.02316	-0.511579	-1.02316
-0.366	-1.02316	-1.02316	-0.511579
-0.3656	-1.02316	-1.02316	-0.511579
-0.3652	-1.02316	-1.02316	-1.02316
-0.3648	-0.511579	-0.511579	-1.02316
-0.3644	-1.02316	0	-1.02316
-0.364	0	-1.02316	0
-0.3636	-0.511579	-0.511579	-0.511579
-0.3632	-1.02316	-1.02316	-1.02316
-0.3628	-0.511579	0	-0.511579
-0.3624	0	-0.511579	0
-0.362	0	-0.511579	-0.511579
-0.3616	-0.511579	-1.02316	-0.511579
-0.3612	-1.02316	-0.511579	-1.02316
-0.3608	-0.511579	-0.511579	-0.511579
-0.3604	-0.511579	-0.511579	-0.511579
-0.36	-0.511579	0	-1.02316
-0.3596	-1.53474	-1.02316	-1.02316
-0.3592	-2.04632	-0.511579	-0.511579
-0.3588	-0.511579	-1.02316	-0.511579
-0.3584	-1.53474	-0.511579	-0.511579
-0.358	-0.511579	-0.511579	-0.511579
-0.3576	0.511579	-0.511579	-0.511579
-0.3572	-1.02316	-0.511579	-0.511579
-0.3568	-0.511579	-0.511579	-1.02316
-0.3564	-1.02316	0	-0.511579
-0.356	-0.511579	-1.53474	0
-0.3556	-1.02316	-1.02316	-0.511579
-0.3552	-1.02316	0	0.511579
-0.3548	-0.511579	-1.53474	-1.02316
-0.3544	-0.511579	-0.511579	-1.02316
-0.354	0	-1.02316	-0.511579
-0.3536	-1.53474	-1.53474	-1.53474
-0.3532	-1.02316	-1.02316	-0.511579
-0.3528	-1.53474	0	-1.02316
-0.3524	-0.511579	-1.02316	-1.02316
-0.352	-0.511579	-1.53474	-1.02316
-0.3516	-0.511579	-0.511579	-1.53474
-0.3512	-1.02316	-0.511579	-0.511579
-0.3508	-0.511579	-1.53474	-0.511579
-0.3504	-1.02316	-1.02316	0
-0.35	0	-1.02316	-1.02316
-0.3496	-0.511579	-1.02316	-0.511579
-0.3492	-1.02316	-0.511579	-0.511579
-0.3488	-0.511579	-0.511579	-1.53474
-0.3484	-1.02316	-1.02316	-1.02316
-0.348	-0.511579	-1.02316	-0.511579
-0.3476	-0.511579	0	-1.02316
-0.3472	-1.02316	0	-0.511579
-0.3468	-0.511579	-0.511579	-0.511579
-0.3464	-0.511579	0.511579	0
-0.346	-1.53474	-0.511579	-0.511579
-0.3456	-1.02316	-1.02316	-1.02316
-0.3452	0	-0.511579	-0.511579
-0.3448	-1.02316	-0.511579	-0.511579
-0.3444	-1.02316	-0.511579	-0.511579
-0.344	-1.02316	-0.511579	-1.02316
-0.3436	-0.511579	-1.53474	0
-0.3432	-1.53474	-1.53474	-1.02316
-0.3428	-1.02316	-1.53474	-0.511579
-0.3424	-1.02316	-1.53474	-1.53474
-0.342	-0.511579	-1.02316	0
-0.3416	-0.511579	-1.02316	-0.511579
-0.3412	-0.511579	-1.02316	-1.02316
-0.3408	-1.53474	-1.53474	-0.511579
-0.3404	-1.02316	-0.511579	0
-0.34	-1.53474	-1.02316	-1.53474
-0.3396	-0.511579	-0.511579	-1.02316
-0.3392	0	-1.02316	-0.511579
-0.3388	0	-1.02316	-1.02316
-0.3384	-1.02316	-0.511579	0
-0.338	-1.02316	-0.511579	-0.511579
-0.3376	-1.02316	-0.511579	-0.511579
-0.3372	-0.511579	-0.511579	-1.02316
-0.3368	-0.511579	-0.511579	-1.02316
-0.3364	-0.511579	-0.511579	0
-0.336	-0.511579	-1.02316	0
-0.3356	-1.02316	-1.53474	-0.511579
-0.3352	0	-1.02316	-0.511579
-0.3348	-0.511579	0	0
-0.3344	-1.02316	-1.02316	-1.53474
-0.334	-1.53474	-1.53474	-1.02316
-0.3336	-1.53474	-1.02316	0
-0.3332	0	-0.511579	-1.53474
-0.3328	-1.53474	-0.511579	-1.02316
-0.3324	-0.511579	-1.02316	0
-0.332	-1.02316	-0.511579	-0.511579
-0.3316	-0.511579	-0.511579	-1.02316
-0.3312	-1.53474	-0.511579	-0.511579
-0.3308	-1.02316	-0.511579	-1.02316
-0.3304	-0.511579	-0.511579	-1.02316
-0.33	-1.02316	-1.02316	-0.511579
-0.3296	0	-0.511579	-1.02316
-0.3292	0	-1.02316	-1.02316
-0.3288	-0.511579	-1.02316	-1.02316
-0.3284	-1.53474	0	-1.53474
-0.328	-0.511579	-1.02316	-0.511579
-0.3276	-0.511579	-1.02316	-1.53474
-0.3272	-1.02316	0	-0.511579
-0.3268	0	0	0
-0.3264	-1.02316	-1.02316	-1.02316
-0.326	-1.02316	-1.53474	-0.511579
-0.3256	-1.02316	-0.511579	-0.511579
-0.3252	0	-1.02316	-1.02316
-0.3248	-0.511579	-0.511579	-1.02316
-0.3244	0	0	-1.02316
-0.324	-0.511579	-0.511579	-0.511579
-0.3236	-1.53474	-1.02316	-1.53474
-0.3232	-0.511579	-1.53474	-1.02316
-0.3228	-0.511579	-1.02316	-0.511579
-0.3224	-0.511579	-0.511579	0
-0.322	-0.511579	-1.02316	-1.02316
-0.3216	-1.02316	-1.02316	-0.511579
-0.3212	-1.02316	0	-1.02316
-0.3208	-1.02316	-0.511579	-0.511579
-0.3204	0	-1.53474	-0.511579
-0.32	-0.511579	-0.511579	-0.511579
-0.3196	-0.511579	-0.511579	-1.02316
-0.3192	-1.02316	-1.02316	-1.02316
-0.3188	-0.511579	-0.511579	-1.02316
-0.3184	-0.511579	0	0
-0.318	-1.02316	-0.511579	-1.02316
-0.3176	-1.53474	-0.511579	-1.02316
-0.3172	-0.511579	-0.511579	-1.02316
-0.3168	-0.511579	0	-1.02316
-0.3164	-0.511579	0	0
-0.316	-0.511579	-1.02316	-1.02316
-0.3156	-0.511579	0	-0.511579
-0.3152	0	-0.511579	-0.511579
-0.3148	-1.02316	-1.02316	-1.02316
-0.3144	-1.53474	-1.02316	-1.02316
-0.314	-1.02316	0	-0.511579
-0.3136	-0.511579	-0.511579	-1.53474
-0.3132	-0.511579	0	-1.02316
-0.3128	-1.02316	-0.511579	-0.511579
-0.3124	-0.511579	-0.511579	-1.53474
-0.312	-0.511579	-1.02316	-1.53474
-0.3116	0	-0.511579	-1.02316
-0.3112	-1.53474	-0.511579	0
-0.3108	-0.511579	-0.511579	0
-0.3104	-0.511579	-1.02316	-1.02316
-0.31	-0.511579	-1.53474	-1.02316
-0.3096	-1.02316	-1.02316	-1.53474
-0.3092	-1.02316	-1.02316	-0.511579
-0.3088	-0.511579	-1.53474	0
-0.3084	0.511579	-1.02316	-0.511579
-0.308	-1.53474	-0.511579	-0.511579
-0.3076	-0.511579	-0.511579	-0.511579
-0.3072	-1.53474	-0.511579	-0.511579
-0.3068	-1.53474	0	0
-0.3064	-0.511579	-1.02316	-1.02316
-0.306	-1.02316	-0.511579	-0.511579
-0.3056	-1.53474	-1.02316	-1.02316
-0.3052	0	-0.511579	-1.02316
-0.3048	-1.53474	-0.511579	0
-0.3044	-0.511579	-0.511579	-0.511579
-0.304	-1.02316	-1.02316	-1.02316
-0.3036	-0.511579	-0.511579	0
-0.3032	-1.53474	-0.511579	-0.511579
-0.3028	-1.53474	-0.511579	-0.511579
-0.3024	-0.511579	0	0.511579
-0.302	-0.511579	-0.511579	-0.511579
-0.3016	-0.511579	-1.53474	-0.511579
-0.3012	-0.511579	0	0
-0.3008	-1.02316	-1.02316	0
-0.3004	-1.53474	-1.02316	-1.02316
-0.3	-0.511579	-1.53474	-1.02316
-0.2996	0	-0.511579	0
-0.2992	-1.02316	-1.02316	-1.02316
-0.2988	-0.511579	0	0
-0.2984	-0.511579	0	-0.511579
-0.298	-1.02316	-0.511579	-1.02316
-0.2976	0	-1.02316	-0.511579
-0.2972	-0.511579	-1.02316	-0.511579
-0.2968	-1.53474	-0.511579	-0.511579
-0.2964	-0.511579	0	0
-0.296	0	-1.02316	-0.511579
-0.2956	-0.511579	-0.511579	-1.02316
-0.2952	-0.511579	-1.53474	0
-0.2948	-0.511579	-0.511579	0
-0.2944	-0.511579	-0.511579	-1.53474
-0.294	-1.53474	-1.02316	-1.53474
-0.2936	-1.02316	0	-1.53474
-0.2932	-1.02316	0.511579	0
-0.2928	-1.02316	-1.02316	-0.511579
-0.2924	-1.02316	-1.02316	-1.02316
-0.292	-1.02316	0	-0.511579
-0.2916	-1.53474	0.511579	-1.02316
-0.2912	-0.511579	-1.53474	-1.53474
-0.2908	-0.511579	-0.511579	-1.02316
-0.2904	-0.511579	-1.02316	-1.02316
-0.29	-1.02316	-0.511579	-1.02316
-0.2896	-1.02316	-0.511579	-0.511579
-0.2892	-1.02316	-1.53474	-0.511579
-0.2888	-0.511579	-1.02316	0.511579
-0.2884	-1.02316	0	-0.511579
-0.288	-1.53474	-0.511579	-0.511579
-0.2876	-0.511579	0	-0.511579
-0.2872	-1.53474	-0.511579	-0.511579
-0.2868	-1.02316	-0.511579	0
-0.2864	-1.02316	-1.53474	-1.53474
-0.286	-1.02316	-0.511579	-1.53474
-0.2856	-1.02316	-0.511579	-1.02316
-0.2852	-0.511579	0	0
-0.2848	-1.02316	-0.511579	-0.511579
-0.2844	-1.53474	-0.511579	0
-0.284	-1.02316	-0.511579	0
-0.2836	-0.511579	-1.02316	-1.02316
-0.2832	-0.511579	-0.511579	-1.02316
-0.2828	-0.511579	-0.511579	-0.511579
-0.2824	-0.511579	0	-1.02316
-0.282	-1.02316	-0.511579	-1.02316
-0.2816	-1.53474	-1.02316	0
-0.2812	-0.511579	-0.511579	-1.53474
-0.2808	-0.511579	-1.02316	-1.53474
-0.2804	-1.02316	-1.02316	-1.02316
-0.28	-1.02316	-1.53474	-1.02316
-0.2796	-1.02316	-1.53474	-1.02316
-0.2792	-1.53474	-0.511579	-0.511579
-0.2788	-0.511579	-0.511579	-0.511579
-0.2784	-1.02316	-1.02316	-0.511579
-0.278	0	-0.511579	0
-0.2776	-1.02316	-0.511579	-1.02316
-0.2772	-0.511579	-1.02316	-1.02316
-0.2768	0	-0.511579	-0.511579
-0.2764	-0.511579	-1.53474	-1.53474
-0.276	-1.02316	-1.02316	-0.511579
-0.2756	-1.02316	0	-0.511579
-0.2752	-1.02316	-1.53474	0.511579
-0.2748	-1.02316	-1.02316	-0.511579
-0.2744	-0.511579	-1.02316	0
-0.274	-0.511579	-0.511579	-0.511579
-0.2736	-1.02316	-1.02316	-0.511579
-0.2732	-1.02316	-2.04632	0
-0.2728	-0.511579	-0.511579	-1.02316
-0.2724	-0.511579	-1.53474	-1.02316
-0.272	-1.02316	-1.02316	-1.02316
-0.2716	-1.02316	-1.02316	0
-0.2712	-1.02316	-0.511579	0.511579
-0.2708	0	-0.511579	-0.511579
-0.2704	-0.511579	0	-1.02316
-0.27	-1.53474	-0.511579	-1.02316
-0.2696	-1.02316	-0.511579	-0.511579
-0.2692	-1.53474	-0.511579	-1.02316
-0.2688	-0.511579	-1.53474	-0.511579
-0.2684	-0.511579	-1.02316	0
-0.268	-1.53474	-1.02316	-1.02316
-0.2676	-0.511579	-0.511579	-0.511579
-0.2672	-1.53474	-0.511579	0
-0.2668	-1.53474	-0.511579	-0.511579
-0.2664	-1.53474	-1.02316	-0.511579
-0.266	-1.02316	-0.511579	-1.53474
-0.2656	-0.511579	-0.511579	-0.511579
-0.2652	-0.511579	-0.511579	-0.511579
-0.2648	-1.02316	-1.02316	-1.02316
-0.2644	-1.02316	-0.511579	-1.02316
-0.264	-0.511579	-0.511579	-0.511579
-0.2636	-1.53474	-1.53474	0
-0.2632	-1.02316	-0.511579	-0.511579
-0.2628	-1.02316	-0.511579	-1.02316
-0.2624	-1.02316	-1.53474	-1.02316
-0.262	-1.02316	-0.511579	-0.511579
-0.2616	-0.511579	-1.53474	-0.511579
-0.2612	-1.53474	-1.53474	-0.511579
-0.2608	-1.53474	-0.511579	-0.511579
-0.2604	0	-1.53474	0
-0.26	-0.511579	-1.02316	-1.02316
-0.2596	-1.02316	-0.511579	-0.511579
-0.2592	-1.02316	-1.53474	-0.511579
-0.2588	-0.511579	0	-0.511579
-0.2584	0	-1.53474	-0.511579
-0.258	-1.02316	-1.02316	-0.511579
-0.2576	-1.53474	-1.02316	-1.02316
-0.2572	-0.511579	0	-0.511579
-0.2568	-1.02316	-1.02316	-1.02316
-0.2564	-1.02316	0	-1.02316
-0.256	0	-0.511579	-0.511579
-0.2556	-1.02316	-0.511579	0.511579
-0.2552	-1.53474	-1.02316	-0.511579
-0.2548	-0.511579	-1.53474	-0.511579
-0.2544	-1.02316	-0.511579	-0.511579
-0.254	-1.53474	-0.511579	-1.02316
-0.2536	0	-0.511579	-1.02316
-0.2532	-1.02316	-0.511579	0
-0.2528	-0.511579	-0.511579	-0.511579
-0.2524	-1.02316	-1.02316	-0.511579
-0.252	-1.02316	-1.02316	0
-0.2516	-1.02316	-1.02316	0
-0.2512	-0.511579	-1.02316	-0.511579
-0.2508	-1.02316	0	-0.511579
-0.2504	-1.02316	-0.511579	-0.511579
-0.25	-1.02316	-1.02316	-1.02316
-0.2496	-1.02316	-0.511579	-1.02316
-0.2492	-1.02316	-0.511579	-0.511579
-0.2488	-0.511579	-0.511579	0.511579
-0.2484	-0.511579	-0.511579	-0.511579
-0.248	-1.53474	-1.53474	-0.511579
-0.2476	-1.02316	-1.02316	-0.511579
-0.2472	-1.02316	-0.511579	-0.511579
-0.2468	-0.511579	-0.511579	-1.02316
-0.2464	-1.02316	0	-1.53474
-0.246	-0.511579	-0.511579	0
-0.2456	-0.511579	0	-0.511579
-0.2452	0	-1.02316	-1.02316
-0.2448	0	-0.511579	-1.02316
-0.2444	-0.511579	-0.511579	-0.511579
-0.244	-0.511579	-1.02316	-1.02316
-0.2436	-1.02316	-1.53474	-1.02316
-0.2432	-0.511579	-0.511579	-1.02316
-0.2428	-1.02316	-0.511579	-1.53474
-0.2424	0	-1.02316	-0.511579
-0.242	-0.511579	0	-0.511579
-0.2416	-1.02316	-1.02316	-1.02316
-0.2412	-2.04632	-0.511579	0
-0.2408	0	-1.53474	-0.511579
-0.2404	-0.511579	-0.511579	-0.511579
-0.24	-0.511579	-0.511579	-1.02316
-0.2396	-0.511579	-0.511579	-0.511579
-0.2392	-0.511579	-1.53474	-0.511579
-0.2388	-0.511579	-0.511579	0
-0.2384	-0.511579	0	-0.511579
-0.238	-1.02316	-1.53474	-0.511579
-0.2376	-1.02316	-0.511579	-0.511579
-0.2372	-0.511579	-1.02316	-1.02316
-0.2368	-1.02316	-1.02316	-0.511579
-0.2364	-0.511579	-0.511579	-0.511579
-0.236	-1.02316	0	-1.02316
-0.2356	-0.511579	0	-0.511579
-0.2352	-0.511579	0	-1.02316
-0.2348	-0.511579	-1.53474	-1.02316
-0.2344	-0.511579	0	-0.511579
-0.234	-1.53474	-1.02316	-0.511579
-0.2336	0	-1.53474	-0.511579
-0.2332	0	-0.511579	0
-0.2328	-0.511579	0.511579	0
-0.2324	-1.53474	0	-0.511579
-0.232	-1.02316	-0.511579	-1.02316
-0.2316	-1.02316	-1.02316	-0.511579
-0.2312	-1.53474	-0.511579	0
-0.2308	-1.02316	-1.02316	-1.02316
-0.2304	-0.511579	-1.02316	-2.04632
-0.23	-0.511579	-0.511579	-1.02316
-0.2296	-1.02316	-1.02316	-1.02316
-0.2292	-1.02316	-0.511579	-0.511579
-0.2288	-0.511579	0	-0.511579
-0.2284	-1.53474	0	-1.02316
-0.228	-1.02316	-1.02316	-1.02316
-0.2276	-0.511579	-0.511579	-1.53474
-0.2272	-1.02316	-0.511579	-0.511579
-0.2268	-1.53474	-1.02316	-0.511579
-0.2264	-1.02316	-1.02316	-0.511579
-0.226	-1.02316	0	-0.511579
-0.2256	-1.02316	-1.02316	-1.02316
-0.2252	-1.02316	-1.53474	-1.53474
-0.2248	-1.02316	0	-1.02316
-0.2244	-0.511579	0	-0.511579
-0.224	-1.02316	0	-1.02316
-0.2236	-1.02316	-1.02316	-1.53474
-0.2232	-1.53474	-1.53474	0
-0.2228	-1.53474	-1.02316	-0.511579
-0.2224	-1.02316	-1.02316	-1.02316
-0.222	-1.02316	0	-1.02316
-0.2216	-1.02316	-0.511579	-0.511579
-0.2212	-0.511579	-0.511579	-1.02316
-0.2208	-0.511579	0	-0.511579
-0.2204	-1.02316	-1.02316	0
-0.22	-1.02316	-1.02316	0
-0.2196	-1.02316	0	-1.02316
-0.2192	-1.02316	0	-1.53474
-0.2188	-1.53474	-0.511579	-1.02316
-0.2184	-1.02316	-1.02316	-1.02316
-0.218	-0.511579	-0.511579	-1.02316
-0.2176	-1.02316	-0.511579	-1.02316
-0.2172	-0.511579	-1.02316	-0.511579
-0.2168	-1.02316	-1.02316	-1.53474
-0.2164	-1.02316	-1.02316	-0.511579
-0.216	0	-0.511579	-0.511579
-0.2156	-1.53474	0	-1.02316
-0.2152	-1.53474	-1.02316	-1.02316
-0.2148	-1.02316	0	-1.02316
-0.2144	-0.511579	-0.511579	-0.511579
-0.214	-1.02316	-0.511579	-1.02316
-0.2136	-1.02316	-1.53474	-0.511579
-0.2132	-1.53474	-1.53474	0.511579
-0.2128	-1.02316	-1.02316	-0.511579
-0.2124	-0.511579	0	-0.511579
-0.212	-1.53474	-1.02316	-0.511579
-0.2116	-1.02316	-1.02316	0
-0.2112	-0.511579	-1.02316	-0.511579
-0.2108	-0.511579	-0.511579	-1.02316
-0.2104	-0.511579	-1.02316	-0.511579
-0.21	-0.511579	-0.511579	-1.02316
-0.2096	-0.511579	-0.511579	-1.53474
-0.2092	-0.511579	-1.02316	-1.02316
-0.2088	-1.02316	-1.02316	-1.02316
-0.2084	-1.02316	-1.53474	-0.511579
-0.208	-0.511579	-0.511579	0
-0.2076	-1.02316	-0.511579	-1.02316
-0.2072	-1.02316	-0.511579	-0.511579
-0.2068	-1.02316	-1.02316	-0.511579
-0.2064	-1.53474	-1.02316	-1.53474
-0.206	-1.02316	-1.02316	-0.511579
-0.2056	-0.511579	-1.53474	-1.02316
-0.2052	-1.02316	0	-1.02316
-0.2048	-0.511579	-0.511579	-1.53474
-0.2044	0	-1.02316	-0.511579
-0.204	-1.53474	-1.02316	-1.53474
-0.2036	-0.511579	-1.53474	-1.53474
-0.2032	0	-1.53474	-1.02316
-0.2028	-0.511579	0	-1.02316
-0.2024	-1.02316	-1.02316	-0.511579
-0.202	-1.02316	-0.511579	-0.511579
-0.2016	-1.02316	-1.02316	-0.511579
-0.2012	-1.02316	-1.02316	-1.02316
-0.2008	0	-1.02316	0
-0.2004	0	0	-1.02316
-0.2	-0.511579	-1.53474	0
-0.1996	0	-0.511579	-0.511579
-0.1992	-1.02316	-0.511579	0
-0.1988	0	-1.02316	-0.511579
-0.1984	0.511579	-1.02316	-0.511579
-0.198	-0.511579	-1.02316	0
-0.1976	-1.02316	-0.511579	-1.02316
-0.1972	-0.511579	-1.53474	0
-0.1968	-0.511579	-1.02316	-0.511579
-0.1964	-0.511579	0	-0.511579
-0.196	-0.511579	0	-0.511579
-0.1956	-1.02316	-0.511579	-0.511579
-0.1952	-1.02316	-1.02316	-0.511579
-0.1948	-1.02316	-1.53474	-0.511579
-0.1944	-0.511579	-1.02316	-1.53474
-0.194	-1.02316	-1.02316	-0.511579
-0.1936	-1.02316	-0.511579	-1.02316
-0.1932	-1.02316	-0.511579	0
-0.1928	-1.02316	-0.511579	-0.511579
-0.1924	0	-1.02316	-1.53474
-0.192	0	-0.511579	-1.02316
-0.1916	-0.511579	-1.02316	0
-0.1912	-0.511579	-1.02316	-0.511579
-0.1908	0	-1.02316	-1.02316
-0.1904	-1.02316	-0.511579	-0.511579
-0.19	-0.511579	-0.511579	-1.02316
-0.1896	-0.511579	-1.02316	-1.02316
-0.1892	-0.511579	-1.02316	-0.511579
-0.1888	-1.53474	-1.02316	-1.02316
-0.1884	-0.511579	-0.511579	0
-0.188	-0.511579	-0.511579	-0.511579
-0.1876	-0.511579	-1.53474	-0.511579
-0.1872	-1.02316	-0.511579	0
-0.1868	-1.53474	-1.02316	-0.511579
-0.1864	0	-0.511579	0
-0.186	-0.511579	-0.511579	-0.511579
-0.1856	0	0	-0.511579
-0.1852	-0.511579	-1.02316	-1.53474
-0.1848	-0.511579	-1.02316	-0.511579
-0.1844	-0.511579	-0.511579	-1.02316
-0.184	-1.02316	0	-1.02316
-0.1836	-1.02316	-0.511579	-0.511579
-0.1832	-0.511579	-0.511579	0
-0.1828	0	0	-0.511579
-0.1824	-0.511579	-0.511579	-1.02316
-0.182	-0.511579	-1.02316	-1.02316
-0.1816	-0.511579	0	-1.53474
-0.1812	-0.511579	-0.511579	-1.02316
-0.1808	-1.53474	-0.511579	-0.511579
-0.1804	-0.511579	-0.511579	0
-0.18	-0.511579	0	-1.02316
-0.1796	-1.02316	-1.02316	-1.53474
-0.1792	-0.511579	-1.02316	-1.02316
-0.1788	-0.511579	-1.02316	-0.511579
-0.1784	-0.511579	-1.53474	-0.511579
-0.178	-1.02316	-1.02316	0
-0.1776	-0.511579	-0.511579	-1.53474
-0.1772	-0.511579	-0.511579	-1.53474
-0.1768	-0.511579	-1.02316	-1.53474
-0.1764	-0.511579	-1.02316	-0.511579
-0.176	0	-0.511579	-1.02316
-0.1756	-0.511579	-2.04632	0
-0.1752	-0.511579	0	-0.511579
-0.1748	-1.02316	-1.02316	-0.511579
-0.1744	-1.02316	-0.511579	-0.511579
-0.174	0	-1.53474	0
-0.1736	-1.53474	-1.53474	-0.511579
-0.1732	0	-1.02316	-1.02316
-0.1728	-0.511579	-1.53474	-0.511579
-0.1724	-1.02316	-1.53474	-1.53474
-0.172	-1.02316	-1.02316	-0.511579
-0.1716	0	-0.511579	-1.02316
-0.1712	-0.511579	-0.511579	0
-0.1708	0	0	-1.02316
-0.1704	-0.511579	-1.02316	0
-0.17	-0.511579	-1.02316	0
-0.1696	-1.02316	-0.511579	-1.02316
-0.1692	0	-0.511579	-1.02316
-0.1688	-1.53474	-1.02316	-1.53474
-0.1684	0	0	-1.02316
-0.168	-0.511579	-1.02316	-1.53474
-0.1676	0	-1.02316	-1.02316
-0.1672	-0.511579	-1.02316	-0.511579
-0.1668	-0.511579	-1.53474	0
-0.1664	-1.02316	-0.511579	-0.511579
-0.166	-0.511579	-1.02316	0
-0.1656	-0.511579	-0.511579	-1.02316
-0.1652	-1.53474	-0.511579	-0.511579
-0.1648	-0.511579	-1.53474	-1.02316
-0.1644	-0.511579	-0.511579	-0.511579
-0.164	-0.511579	-1.02316	-0.511579
-0.1636	-1.02316	-0.511579	0
-0.1632	-1.02316	-0.511579	-0.511579
-0.1628	-0.511579	-0.511579	-1.02316
-0.1624	0	-0.511579	-0.511579
-0.162	-0.511579	-1.02316	-1.02316
-0.1616	0	-1.53474	-0.511579
-0.1612	-0.511579	-1.02316	-1.53474
-0.1608	-0.511579	-0.511579	-0.511579
-0.1604	-0.511579	-1.02316	-1.53474
-0.16	-1.02316	-0.511579	-1.02316
-0.1596	-1.02316	-1.02316	-1.53474
-0.1592	-1.02316	-0.511579	-1.53474
-0.1588	-0.511579	-0.511579	-1.53474
-0.1584	0.511579	-0.511579	-0.511579
-0.158	-0.511579	-1.53474	-0.511579
-0.1576	-1.53474	-1.02316	-1.02316
-0.1572	-1.02316	-1.02316	0
-0.1568	0.511579	-1.02316	-0.511579
-0.1564	-1.02316	-0.511579	-1.02316
-0.156	-1.02316	-0.511579	-1.02316
-0.1556	0	-1.02316	-0.511579
-0.1552	-0.511579	0	0
-0.1548	-0.511579	0	-0.511579
-0.1544	-1.02316	-1.53474	-0.511579
-0.154	-1.53474	-0.511579	-1.53474
-0.1536	-1.02316	-0.511579	0
-0.1532	-1.53474	-0.511579	0
-0.1528	-1.02316	0	-1.02316
-0.1524	-1.02316	-1.02316	-1.02316
-0.152	-1.02316	-1.53474	-0.511579
-0.1516	-1.02316	-1.53474	-0.511579
-0.1512	-1.53474	-1.02316	0
-0.1508	-1.53474	-0.511579	-1.02316
-0.1504	-1.02316	-0.511579	-0.511579
-0.15	-0.511579	0	0
-0.1496	-1.53474	-1.02316	-0.511579
-0.1492	-1.02316	-1.02316	-1.02316
-0.1488	-1.02316	-1.02316	-1.02316
-0.1484	-1.02316	-0.511579	-0.511579
-0.148	0	-0.511579	-0.511579
-0.1476	0	0	-1.02316
-0.1472	-0.511579	-0.511579	0
-0.1468	-0.511579	-1.02316	-0.511579
-0.1464	-1.53474	0	-1.02316
-0.146	-1.02316	-0.511579	0
-0.1456	-0.511579	-0.511579	0
-0.1452	-0.511579	-0.511579	-0.511579
-0.1448	-1.53474	-1.02316	-0.511579
-0.1444	-0.511579	-1.02316	-0.511579
-0.144	-0.511579	-0.511579	-2.04632
-0.1436	-0.511579	-0.511579	-0.511579
-0.1432	-1.02316	-1.02316	0
-0.1428	-1.53474	-1.02316	-0.511579
-0.1424	-1.02316	-1.02316	-1.02316
-0.142	0	-1.53474	-0.511579
-0.1416	-0.511579	0	-0.511579
-0.1412	-1.53474	-0.511579	-1.02316
-0.1408	-1.53474	-1.02316	-0.511579
-0.1404	-1.53474	-1.02316	-1.53474
-0.14	-1.53474	-0.511579	-1.02316
-0.1396	-0.511579	0.511579	0
-0.1392	-0.511579	-0.511579	0
-0.1388	-0.511579	-0.511579	-0.511579
-0.1384	-0.511579	-2.04632	-1.02316
-0.138	-0.511579	0	-0.511579
-0.1376	-0.511579	-1.02316	-1.53474
-0.1372	-0.511579	-0.511579	-1.02316
-0.1368	-0.511579	-0.511579	-1.02316
-0.1364	0	-1.53474	-0.511579
-0.136	-1.02316	-1.02316	-0.511579
-0.1356	0	-0.511579	-1.53474
-0.1352	-1.02316	-0.511579	-1.02316
-0.1348	-0.511579	-0.511579	-0.511579
-0.1344	-0.511579	-0.511579	-0.511579
-0.134	-0.511579	-1.02316	-0.511579
-0.1336	-1.02316	-1.02316	-0.511579
-0.1332	-0.511579	-2.04632	0
-0.1328	-1.02316	-1.53474	0
-0.1324	-0.511579	-0.511579	-0.511579
-0.132	0	-1.53474	-0.511579
-0.1316	-0.511579	-1.53474	-0.511579
-0.1312	-1.02316	0	-0.511579
-0.1308	-1.53474	-0.511579	-0.511579
-0.1304	-1.02316	0	-1.53474
-0.13	-0.511579	-0.511579	0
-0.1296	-1.02316	-0.511579	-0.511579
-0.1292	0	-0.511579	-1.02316
-0.1288	-1.02316	-0.511579	-0.511579
-0.1284	-0.511579	-1.02316	-1.02316
-0.128	-0.511579	-1.02316	-0.511579
-0.1276	-1.02316	0	-0.511579
-0.1272	-1.02316	-0.511579	-0.511579
-0.1268	-0.511579	-0.511579	-1.02316
-0.1264	-1.02316	-0.511579	-0.511579
-0.126	-0.511579	-0.511579	-0.511579
-0.1256	-1.53474	-0.511579	-0.511579
-0.1252	-0.511579	-0.511579	-1.02316
-0.1248	-0.511579	-0.511579	-1.02316
-0.1244	-1.02316	-0.511579	0.511579
-0.124	-1.02316	-0.511579	-0.511579
-0.1236	-1.02316	-1.02316	-1.02316
-0.1232	-1.02316	-1.53474	0
-0.1228	0	-0.511579	-0.511579
-0.1224	-0.511579	-1.02316	0
-0.122	-0.511579	0	-0.511579
-0.1216	-1.02316	-1.53474	-1.02316
-0.1212	-1.53474	-1.02316	-0.511579
-0.1208	-0.511579	-0.511579	0
-0.1204	-1.53474	-0.511579	-1.53474
-0.12	-0.511579	0	0
-0.1196	-1.02316	-0.511579	0
-0.1192	-0.511579	0	-1.02316
-0.1188	-1.53474	0.511579	-0.511579
-0.1184	0	-1.53474	-0.511579
-0.118	-0.511579	-1.02316	0
-0.1176	-1.02316	-0.511579	-0.511579
-0.1172	-0.511579	-0.511579	-1.02316
-0.1168	-1.02316	-1.02316	-0.511579
-0.1164	-1.02316	-1.02316	-1.53474
-0.116	-1.02316	-0.511579	-1.02316
-0.1156	-1.02316	-0.511579	-1.02316
-0.1152	-1.02316	0	-1.02316
-0.1148	-1.53474	-0.511579	-1.02316
-0.1144	-1.53474	-0.511579	-0.511579
-0.114	-0.511579	-1.53474	-0.511579
-0.1136	-1.53474	0	-0.511579
-0.1132	-0.511579	0	-0.511579
-0.1128	-1.02316	-1.02316	-0.511579
-0.1124	-1.02316	-1.02316	-1.02316
-0.112	0	-1.02316	0
-0.1116	-1.53474	-1.02316	0
-0.1112	-1.02316	-1.02316	-1.02316
-0.1108	-0.511579	-1.02316	-0.511579
-0.1104	-0.511579	-0.511579	-0.511579
-0.11	-1.02316	0	-1.02316
-0.1096	-1.53474	-1.02316	-0.511579
-0.1092	-0.511579	-0.511579	0
-0.1088	-1.53474	-1.02316	-1.02316
-0.1084	-0.511579	-1.02316	-1.53474
-0.108	-1.02316	-1.02316	0
-0.1076	-1.53474	-1.02316	-1.02316
-0.1072	-1.53474	-1.02316	-0.511579
-0.1068	-1.53474	-1.53474	-0.511579
-0.1064	-1.53474	-1.53474	-0.511579
-0.106	0.511579	-1.53474	-0.511579
-0.1056	0	-0.511579	0
-0.1052	-1.02316	-1.53474	-0.511579
-0.1048	-1.02316	-0.511579	-0.511579
-0.1044	-0.511579	-0.511579	-1.02316
-0.104	-1.53474	-0.511579	-0.511579
-0.1036	-1.02316	-0.511579	-0.511579
-0.1032	-0.511579	0	-1.02316
-0.1028	-1.02316	-1.53474	-0.511579
-0.1024	0	-1.53474	-1.02316
-0.102	-0.511579	0	-1.02316
-0.1016	-1.53474	-1.53474	-1.02316
-0.1012	-0.511579	-1.53474	-0.511579
-0.1008	-1.02316	-0.511579	-0.511579
-0.1004	-1.02316	-0.511579	0
-0.1	-1.02316	0	-0.511579
-0.0996	-1.02316	-1.02316	-0.511579
-0.0992	-1.53474	-1.02316	0
-0.0988	-0.511579	0	0
-0.0984	-0.511579	0	-1.02316
-0.098	-1.53474	0	-0.511579
-0.0976	-0.511579	-0.511579	-0.511579
-0.0972	-1.02316	-1.02316	-0.511579
-0.0968	-1.02316	0.511579	-1.02316
-0.0964	-0.511579	-0.511579	-1.02316
-0.096	-0.511579	-0.511579	-0.511579
-0.0956	-0.511579	-0.511579	0
-0.0952	-1.02316	-1.53474	-1.02316
-0.0948	-1.53474	0.511579	-1.02316
-0.0944	-0.511579	-0.511579	-1.02316
-0.094	-1.02316	-1.53474	0
-0.0936	-1.02316	-0.511579	-0.511579
-0.0932	0	-1.02316	-1.02316
-0.0928	-0.511579	-1.53474	-1.02316
-0.0924	-1.02316	-1.53474	-1.02316
-0.092	-0.511579	0	-0.511579
-0.0916	0	-0.511579	-1.02316
-0.0912	-1.02316	-1.53474	0
-0.0908	-0.511579	-0.511579	-0.511579
-0.0904	-0.511579	-0.511579	-0.511579
-0.09	-1.02316	-1.53474	-1.53474
-0.0896	0	0	-0.511579
-0.0892	-1.02316	-1.02316	0
-0.0888	-0.511579	-0.511579	-0.511579
-0.0884	-1.02316	-0.511579	-1.02316
-0.088	0	-0.511579	-1.02316
-0.0876	-1.02316	-0.511579	-0.511579
-0.0872	-1.02316	-0.511579	-1.02316
-0.0868	-0.511579	-1.02316	-1.02316
-0.0864	-0.511579	-0.511579	-0.511579
-0.086	-1.02316	-1.53474	-0.511579
-0.0856	-0.511579	-1.02316	-0.511579
-0.0852	-0.511579	-1.02316	-0.511579
-0.0848	-0.511579	0	-1.02316
-0.0844	-0.511579	0	-0.511579
-0.084	-1.02316	-1.02316	-1.02316
-0.0836	-1.53474	-1.02316	0
-0.0832	-1.53474	0	-1.02316
-0.0828	-1.02316	0.511579	-0.511579
-0.0824	-0.511579	-0.511579	-0.511579
-0.082	-0.511579	-1.02316	-0.511579
-0.0816	-1.02316	-1.02316	-0.511579
-0.0812	-1.02316	-0.511579	-1.53474
-0.0808	-1.02316	-0.511579	-0.511579
-0.0804	-1.02316	-0.511579	-0.511579
-0.08	-0.511579	0	0
-0.0796	-1.53474	0	-0.511579
-0.0792	-0.511579	-0.511579	-1.02316
-0.0788	-1.02316	-0.511579	-1.53474
-0.0784	0	-1.02316	-0.511579
-0.078	-1.02316	0	-1.02316
-0.0776	-1.02316	-1.02316	-0.511579
-0.0772	0	-1.02316	-1.53474
-0.0768	-0.511579	-1.02316	-1.53474
-0.0764	-0.511579	-0.511579	-0.511579
-0.076	-0.511579	-0.511579	0
-0.0756	-0.511579	-0.511579	-0.511579
-0.0752	-1.02316	-1.02316	-1.02316
-0.0748	-1.02316	-1.02316	-1.02316
-0.0744	-1.53474	-0.511579	-0.511579
-0.074	-0.511579	-1.02316	-1.53474
-0.0736	0	-1.53474	-1.02316
-0.0732	-1.53474	-0.511579	-1.02316
-0.0728	-1.02316	-1.53474	-1.02316
-0.0724	-1.02316	-1.02316	0
-0.072	-0.511579	-0.511579	-0.511579
-0.0716	-1.02316	-1.53474	-1.02316
-0.0712	-1.02316	0.511579	-1.02316
-0.0708	-2.04632	-0.511579	-1.02316
-0.0704	0	-0.511579	-0.511579
-0.07	-1.02316	0	-1.02316
-0.0696	-1.53474	-1.02316	-0.511579
-0.0692	-0.511579	0	0
-0.0688	-0.511579	0.511579	-0.511579
-0.0684	-1.53474	-1.02316	-1.02316
-0.068	-1.02316	-0.511579	-0.511579
-0.0676	0	-1.53474	-0.511579
-0.0672	-1.02316	-0.511579	-0.511579
-0.0668	-1.02316	-0.511579	-1.53474
-0.0664	-1.02316	-1.02316	0
-0.066	-1.02316	-1.53474	0
-0.0656	-1.53474	0	-1.02316
-0.0652	-1.02316	0	-0.511579
-0.0648	0	-0.511579	0
-0.0644	-0.511579	-0.511579	-0.511579
-0.064	-1.02316	-1.02316	0
-0.0636	-1.02316	-1.02316	-1.02316
-0.0632	-1.02316	0	-0.511579
-0.0628	-0.511579	-1.02316	-1.02316
-0.0624	0	-1.02316	-1.02316
-0.062	-1.53474	-1.02316	-1.02316
-0.0616	-0.511579	-0.511579	-0.511579
-0.0612	-1.02316	-0.511579	-0.511579
-0.0608	-1.53474	-1.02316	-1.53474
-0.0604	-0.511579	-1.02316	0
-0.06	-1.02316	-0.511579	-0.511579
-0.0596	-0.511579	0	-1.02316
-0.0592	-0.511579	-0.511579	-1.02316
-0.0588	-1.02316	-1.02316	0
-0.0584	-2.04632	0.511579	-0.511579
-0.058	-1.02316	-0.511579	-1.02316
-0.0576	-1.53474	-1.02316	-0.511579
-0.0572	-0.511579	-0.511579	-0.511579
-0.0568	-1.02316	0	-1.02316
-0.0564	-0.511579	-1.02316	-0.511579
-0.056	-1.02316	-1.53474	-1.53474
-0.0556	-2.04632	-1.02316	-0.511579
-0.0552	-1.02316	-0.511579	-1.02316
-0.0548	-0.511579	-0.511579	-0.511579
-0.0544	-1.53474	-1.02316	-0.511579
-0.054	-1.02316	0	-1.02316
-0.0536	-0.511579	-1.53474	-1.53474
-0.0532	-1.02316	-0.511579	-1.02316
-0.0528	0	0	-1.02316
-0.0524	-1.53474	-0.511579	-0.511579
-0.052	-1.02316	-0.511579	-0.511579
-0.0516	-1.53474	-1.02316	-0.511579
-0.0512	-0.511579	-0.511579	-0.511579
-0.0508	-1.53474	-1.02316	-0.511579
-0.0504	-0.511579	-1.02316	-1.02316
-0.05	-0.511579	-1.02316	-0.511579
-0.0496	0	-1.02316	-1.53474
-0.0492	-0.511579	-1.53474	-1.02316
-0.0488	-1.02316	-1.02316	-1.02316
-0.0484	0	-1.02316	-0.511579
-0.048	-1.53474	-0.511579	-1.02316
-0.0476	-0.511579	-1.53474	-0.511579
-0.0472	-1.02316	-0.511579	-1.02316
-0.0468	-1.53474	-0.511579	-1.53474
-0.0464	-1.02316	-1.02316	-1.53474
-0.046	-1.02316	-0.511579	0
-0.0456	-1.53474	-1.53474	0
-0.0452	-0.511579	-0.511579	0
-0.0448	-0.511579	-0.511579	0
-0.0444	-0.511579	-0.511579	-1.53474
-0.044	-0.511579	-0.511579	0
-0.0436	-1.02316	0	-0.511579
-0.0432	-1.02316	-1.02316	-1.02316
-0.0428	-0.511579	-1.02316	-1.02316
-0.0424	-0.511579	0	-1.02316
-0.042	-0.511579	-0.511579	-0.511579
-0.0416	-1.02316	-1.53474	-0.511579
-0.0412	-0.511579	-1.53474	0
-0.0408	-1.02316	-1.02316	-0.511579
-0.0404	-0.511579	-0.511579	0
-0.04	0	-0.511579	-0.511579
-0.0396	0	-0.511579	-1.02316
-0.0392	-1.53474	-1.02316	-0.511579
-0.0388	-0.511579	-0.511579	-1.02316
-0.0384	-1.02316	-0.511579	-1.02316
-0.038	-0.511579	-0.511579	-0.511579
-0.0376	-0.511579	-1.53474	-0.511579
-0.0372	-1.02316	-1.02316	-0.511579
-0.0368	-1.02316	-0.511579	-1.02316
-0.0364	-1.02316	-0.511579	-0.511579
-0.036	-0.511579	0	-1.02316
-0.0356	0	-0.511579	0
-0.0352	-1.02316	-1.02316	-1.53474
-0.0348	0	-0.511579	-0.511579
-0.0344	-1.02316	-1.02316	-1.53474
-0.034	-0.511579	-0.511579	-1.02316
-0.0336	-1.02316	-0.511579	-1.02316
-0.0332	-1.02316	-1.02316	-1.02316
-0.0328	-1.02316	0	0
-0.0324	0	-0.511579	-1.53474
-0.032	-0.511579	-0.511579	0
-0.0316	0	0	-0.511579
-0.0312	-0.511579	-0.511579	0
-0.0308	-0.511579	-0.511579	-1.53474
-0.0304	-1.02316	-1.02316	-1.53474
-0.03	-0.511579	-1.02316	0
-0.0296	0	-0.511579	-0.511579
-0.0292	0	-0.511579	-0.511579
-0.0288	-1.53474	-1.02316	-0.511579
-0.0284	0	-1.53474	-1.02316
-0.028	-1.53474	0	-1.53474
-0.0276	-0.511579	0	-0.511579
-0.0272	-0.511579	-1.02316	-0.511579
-0.0268	-0.511579	-2.04632	-0.511579
-0.0264	-0.511579	-0.511579	-0.511579
-0.026	-1.02316	-1.53474	-0.511579
-0.0256	-1.02316	-0.511579	-0.511579
-0.0252	-0.511579	-1.53474	0
-0.0248	-1.53474	-1.02316	-1.02316
-0.0244	-0.511579	-0.511579	-1.53474
-0.024	-1.02316	-0.511579	-1.02316
-0.0236	-1.02316	-0.511579	-1.02316
-0.0232	0	0	0
-0.0228	-0.511579	-0.511579	-0.511579
-0.0224	-1.53474	-0.511579	0
-0.022	-0.511579	-1.02316	-0.511579
-0.0216	-0.511579	-0.511579	-0.511579
-0.0212	-0.511579	-1.53474	-0.511579
-0.0208	0	-0.511579	-1.02316
-0.0204	-1.02316	-1.02316	-1.02316
-0.02	-0.511579	-1.02316	-1.02316
-0.0196	-0.511579	-1.02316	-0.511579
-0.0192	0	-1.53474	-1.53474
-0.0188	-1.53474	-1.02316	-0.511579
-0.0184	-0.511579	0	-0.511579
-0.018	-0.511579	-0.511579	-1.02316
-0.0176	-1.02316	-1.53474	0
-0.0172	-1.53474	-0.511579	-0.511579
-0.0168	-0.511579	-0.511579	-0.511579
-0.0164	-1.02316	-0.511579	0
-0.016	-1.02316	0	-0.511579
-0.0156	-0.511579	-0.511579	-1.02316
-0.0152	-0.511579	-0.511579	-0.511579
-0.0148	-0.511579	-0.511579	0
-0.0144	-0.511579	-1.02316	-0.511579
-0.014	-1.53474	-0.511579	-0.511579
-0.0136	-1.02316	0	-0.511579
-0.0132	-0.511579	-1.02316	-1.53474
-0.0128	0	-1.02316	-0.511579
-0.0124	0	-0.511579	-1.02316
-0.012	-1.02316	-0.511579	-1.02316
-0.0116	-0.511579	0	-0.511579
-0.0112	-1.02316	0	-0.511579
-0.0108	-1.02316	-1.53474	-0.511579
-0.0104	0	-0.511579	-0.511579
-0.01	-0.511579	-1.02316	-1.53474
-0.0096	-1.02316	-0.511579	-0.511579
-0.0092	-0.511579	0	-2.04632
-0.0088	-1.02316	-1.02316	-0.511579
-0.0084	-1.53474	-1.02316	0
-0.008	-0.511579	-1.02316	-0.511579
-0.0076	-1.53474	-0.511579	-1.02316
-0.0072	-0.511579	-0.511579	-0.511579
-0.0068	-0.511579	-1.02316	-0.511579
-0.0064	0.511579	-0.511579	0
-0.006	-1.53474	-1.02316	-0.511579
-0.0056	-1.02316	-1.53474	-0.511579
-0.0052	-1.53474	-1.02316	-1.02316
-0.0048	-1.02316	-1.53474	-1.02316
-0.0044	-0.511579	-1.02316	-1.02316
-0.004	-1.02316	-0.511579	-1.02316
-0.0036	-1.02316	-0.511579	-1.53474
-0.0032	-0.511579	-1.02316	-0.511579
-0.0028	-1.53474	0	0
-0.0024	0	-1.02316	-0.511579
-0.002	0	-0.511579	-1.02316
-0.0016	-0.511579	-0.511579	-1.02316
-0.0012	-1.02316	-1.02316	-1.02316
-0.0008	-0.511579	-1.53474	-0.511579
-0.0004	0	-1.02316	-1.02316
0	-1.02316	-0.511579	-0.511579
0.0004	-0.511579	-1.02316	-1.53474
0.0008	-0.511579	-1.02316	-1.02316
0.0012	-1.02316	0	-0.511579
0.0016	-0.511579	-0.511579	-1.02316
0.002	-0.511579	-1.02316	-1.02316
0.0024	-0.511579	-0.511579	-0.511579
0.0028	-0.511579	-0.511579	0
0.0032	-1.02316	0	-1.02316
0.0036	0	-0.511579	0.511579
0.004	-1.02316	0	0
0.0044	0	-0.511579	-1.53474
0.0048	-0.511579	-1.02316	0
0.0052	-1.53474	-1.53474	-0.511579
0.0056	0	-1.02316	0
0.006	-1.02316	-1.02316	0.511579
0.0064	-1.53474	0	-0.511579
0.0068	-1.02316	-0.511579	0
0.0072	0	-1.53474	-0.511579
0.0076	-1.02316	-1.02316	-0.511579
0.008	0	-1.02316	-1.02316
0.0084	-1.02316	-0.511579	-1.53474
0.0088	-1.53474	-1.53474	-1.02316
0.0092	-0.511579	-0.511579	-1.53474
0.0096	-0.511579	-0.511579	-1.02316
0.01	-1.02316	-0.511579	-1.02316
0.0104	-1.02316	-1.53474	-1.53474
0.0108	-1.02316	-0.511579	-0.511579
0.0112	-1.53474	-0.511579	-0.511579
0.0116	-1.53474	-0.511579	-1.02316
0.012	-0.511579	-1.02316	-0.511579
0.0124	-1.02316	-1.53474	-1.02316
0.0128	-1.02316	-1.02316	-1.02316
0.0132	-1.53474	-1.02316	-0.511579
0.0136	-0.511579	0	-0.511579
0.014	-0.511579	0	-0.511579
0.0144	-0.511579	-0.511579	0
0.0148	-1.02316	-1.02316	0
0.0152	-1.02316	-1.53474	-0.511579
0.0156	-1.02316	-1.02316	-0.511579
0.016	-1.53474	-1.53474	-1.02316
0.0164	-1.02316	-1.53474	-0.511579
0.0168	-1.02316	-1.02316	-0.511579
0.0172	-1.53474	-0.511579	-0.511579
0.0176	-1.02316	-1.02316	-1.02316
0.018	-0.511579	-1.02316	-1.53474
0.0184	-0.511579	-0.511579	-1.02316
0.0188	-1.02316	-0.511579	-1.53474
0.0192	-0.511579	-0.511579	0
0.0196	-0.511579	0.511579	-0.511579
0.02	-1.02316	-0.511579	-0.511579
0.0204	-1.53474	-0.511579	-1.53474
0.0208	-1.02316	-1.02316	-0.511579
0.0212	-1.53474	-1.02316	-0.511579
0.0216	-1.02316	-1.02316	-1.53474
0.022	0	-0.511579	-0.511579
0.0224	-1.02316	-0.511579	-0.511579
0.0228	0	-1.02316	-0.511579
0.0232	-1.53474	-1.02316	-0.511579
0.0236	-1.02316	-0.511579	-0.511579
0.024	-1.53474	-1.02316	-0.511579
0.0244	-0.511579	-0.511579	-1.02316
0.0248	-1.02316	-0.511579	-1.02316
0.0252	-1.53474	-0.511579	-1.02316
0.0256	-1.02316	0	-0.511579
0.026	-0.511579	-0.511579	-0.511579
0.0264	-1.02316	-0.511579	-0.511579
0.0268	0	-0.511579	-1.02316
0.0272	0	-0.511579	-1.02316
0.0276	-1.02316	-1.02316	-1.02316
0.028	-1.02316	-0.511579	0
0.0284	-0.511579	0	0
0.0288	-1.53474	-1.02316	-1.53474
0.0292	-1.02316	-1.02316	-1.02316
0.0296	-0.511579	-0.511579	0
0.03	-1.02316	-0.511579	-1.02316
0.0304	-1.53474	-0.511579	-1.02316
0.0308	-1.02316	-0.511579	-0.511579
0.0312	-1.02316	-1.02316	-0.511579
0.0316	-0.511579	-0.511579	-1.02316
0.032	-1.53474	-1.02316	0
0.0324	-1.02316	-0.511579	-0.511579
0.0328	-0.511579	-0.511579	-1.02316
0.0332	-0.511579	-1.02316	-0.511579
0.0336	-1.02316	-1.02316	-1.02316
0.034	-1.02316	-1.02316	-0.511579
0.0344	-1.02316	-0.511579	-0.511579
0.0348	-0.511579	-1.53474	-0.511579
0.0352	-1.02316	-1.02316	0
0.0356	-1.53474	-1.02316	-1.02316
0.036	-1.53474	0	-1.02316
0.0364	-0.511579	-0.511579	-1.53474
0.0368	-0.511579	0	-0.511579
0.0372	-1.53474	0	-1.02316
0.0376	-1.02316	-0.511579	-0.511579
0.038	0	0	-0.511579
0.0384	-0.511579	-1.02316	-0.511579
0.0388	-0.511579	-1.02316	-1.02316
0.0392	-0.511579	-0.511579	-1.02316
0.0396	-1.02316	-1.02316	-1.02316
0.04	-1.02316	-1.02316	-0.511579
0.0404	-0.511579	-1.02316	-0.511579
0.0408	-1.02316	-1.53474	-0.511579
0.0412	-1.02316	-0.511579	-1.02316
0.0416	-1.53474	-0.511579	-1.02316
0.042	-0.511579	-0.511579	-0.511579
0.0424	0	-0.511579	-0.511579
0.0428	0	0	-0.511579
0.0432	-1.53474	-1.02316	0
0.0436	0	0	-1.02316
0.044	-1.53474	-0.511579	-1.53474
0.0444	-0.511579	-0.511579	-1.02316
0.0448	-1.02316	-0.511579	0
0.0452	-1.02316	-1.02316	-1.02316
0.0456	-1.02316	-1.02316	-0.511579
0.046	-0.511579	-1.02316	-0.511579
0.0464	-1.02316	0	-1.53474
0.0468	-0.511579	-0.511579	0
0.0472	-2.04632	-1.02316	0
0.0476	-1.53474	0	-0.511579
0.048	-0.511579	-0.511579	-1.02316
0.0484	-1.02316	-0.511579	0
0.0488	-1.02316	-1.53474	-1.02316
0.0492	0	-1.02316	-1.02316
0.0496	-0.511579	-1.02316	-1.53474
0.05	-1.02316	-0.511579	-1.02316
0.0504	-1.53474	-1.02316	-1.02316
0.0508	0	-0.511579	-0.511579
0.0512	-0.511579	0	-1.02316
0.0516	-1.02316	-1.02316	-1.02316
0.052	-1.02316	-1.02316	-0.511579
0.0524	-1.53474	-0.511579	-0.511579
0.0528	-1.53474	-1.02316	-0.511579
0.0532	-1.02316	-1.53474	-1.02316
0.0536	-0.511579	-1.02316	-1.02316
0.054	0	-1.02316	-1.02316
0.0544	-0.511579	-0.511579	-0.511579
0.0548	-0.511579	-0.511579	0
0.0552	-0.511579	-1.02316	-1.02316
0.0556	-1.02316	-1.02316	0
0.056	-1.02316	0	-1.02316
0.0564	0	-1.53474	-1.02316
0.0568	-1.02316	-1.53474	-0.511579
0.0572	-1.02316	-1.53474	-0.511579
0.0576	-1.02316	-1.53474	-0.511579
0.058	-1.02316	-1.53474	-1.02316
0.0584	-1.02316	-1.02316	-0.511579
0.0588	-0.511579	-0.511579	0
0.0592	-1.53474	-0.511579	-1.53474
0.0596	0	-0.511579	-0.511579
0.06	-0.511579	-0.511579	0.511579
0.0604	0.511579	-0.511579	-0.511579
0.0608	-1.02316	-1.53474	-0.511579
0.0612	-1.02316	-0.511579	-0.511579
0.0616	-0.511579	-0.511579	-1.02316
0.062	-1.02316	-1.02316	0
0.0624	-1.02316	-1.02316	-1.02316
0.0628	-0.511579	-1.02316	-0.511579
0.0632	-1.02316	-1.53474	-1.53474
0.0636	-1.02316	-1.53474	-0.511579
0.064	-1.53474	-1.02316	0
0.0644	-1.02316	-1.02316	-0.511579
0.0648	-1.02316	-0.511579	-1.02316
0.0652	0	-1.02316	-1.02316
0.0656	-0.511579	-0.511579	-1.02316
0.066	-1.02316	-1.02316	-0.511579
0.0664	-1.02316	-1.02316	-1.02316
0.0668	0	-1.02316	-1.02316
0.0672	-1.02316	-0.511579	0
0.0676	-0.511579	-1.53474	-1.02316
0.068	-0.511579	-1.02316	-1.02316
0.0684	-1.53474	-0.511579	-1.02316
0.0688	-1.02316	0	-1.53474
0.0692	-0.511579	-0.511579	-0.511579
0.0696	-1.53474	0	-0.511579
0.07	-0.511579	-1.02316	-1.02316
0.0704	-1.02316	-0.511579	-1.02316
0.0708	0	-0.511579	0
0.0712	-1.02316	0	-1.02316
0.0716	-0.511579	0	0
0.072	-0.511579	-0.511579	-1.02316
0.0724	-0.511579	0	-1.02316
0.0728	-1.02316	-1.02316	0.511579
0.0732	0	-1.02316	-1.53474
0.0736	-1.02316	-1.53474	-1.53474
0.074	-1.53474	-1.02316	-1.53474
0.0744	-0.511579	-1.53474	-1.53474
0.0748	-1.02316	-0.511579	-1.02316
0.0752	-1.02316	0	0
0.0756	-1.53474	-1.02316	-1.02316
0.076	-1.53474	-0.511579	-0.511579
0.0764	-0.511579	-0.511579	0
0.0768	-0.511579	0.511579	-0.511579
0.0772	0	-1.02316	-0.511579
0.0776	-0.511579	-0.511579	-0.511579
0.078	-1.02316	-0.511579	-1.02316
0.0784	-1.02316	-1.02316	-1.02316
0.0788	-1.02316	-0.511579	-0.511579
0.0792	-1.53474	-0.511579	-1.53474
0.0796	-1.02316	-1.02316	-0.511579
0.08	-1.02316	-1.02316	-0.511579
0.0804	-1.53474	-0.511579	-1.02316
0.0808	0	-2.04632	0
0.0812	0	0	-1.02316
0.0816	-1.53474	0	0
0.082	-1.02316	-0.511579	0.511579
0.0824	-0.511579	-0.511579	-1.02316
0.0828	-1.02316	0	-1.02316
0.0832	-1.02316	0	-0.511579
0.0836	0	0.511579	-0.511579
0.084	-0.511579	1.02316	-1.02316
0.0844	-0.511579	-1.53474	-1.02316
0.0848	0.511579	-1.53474	-1.02316
0.0852	-0.511579	-0.511579	-1.02316
0.0856	-1.53474	-2.04632	-1.02316
0.086	-1.53474	-1.02316	-1.02316
0.0864	-0.511579	-0.511579	-0.511579
0.0868	-1.02316	0.511579	-0.511579
0.0872	-1.02316	-1.53474	-0.511579
0.0876	-0.511579	-0.511579	-0.511579
0.088	-1.02316	-1.53474	-0.511579
0.0884	-0.511579	-1.02316	-0.511579
0.0888	0	0	-0.511579
0.0892	-0.511579	-1.02316	-0.511579
0.0896	-1.02316	0	-0.511579
0.09	0	-0.511579	-1.02316
0.0904	-1.02316	0	-0.511579
0.0908	-1.53474	-1.02316	-0.511579
0.0912	-0.511579	-1.53474	-1.02316
0.0916	-1.02316	-1.53474	-1.02316
0.092	-1.02316	-0.511579	-1.02316
0.0924	-1.02316	-1.02316	-0.511579
0.0928	0	-1.02316	0
0.0932	-1.53474	0	-1.02316
0.0936	-0.511579	0	-0.511579
0.094	-0.511579	-0.511579	-1.02316
0.0944	-0.511579	-1.02316	-0.511579
0.0948	-1.02316	0	-0.511579
0.0952	-0.511579	-0.511579	-0.511579
0.0956	0.511579	-1.02316	0
0.096	-1.02316	-0.511579	-0.511579
0.0964	-1.02316	-0.511579	-1.53474
0.0968	-1.02316	-1.02316	-1.02316
0.0972	-0.511579	-0.511579	-1.02316
0.0976	0	-1.53474	-1.02316
0.098	-1.02316	-1.02316	-0.511579
0.0984	-1.02316	-0.511579	0
0.0988	-0.511579	-0.511579	-1.02316
0.0992	-1.02316	-0.511579	-1.02316
0.0996	-0.511579	-0.511579	-1.02316
0.1	-0.511579	0	0
0.1004	-1.02316	-1.02316	-0.511579
0.1008	0	-0.511579	-0.511579
0.1012	-1.02316	-1.02316	-1.02316
0.1016	0	-0.511579	-0.511579
0.102	-1.02316	-0.511579	-0.511579
0.1024	-0.511579	-1.02316	-0.511579
0.1028	-1.02316	-1.02316	-0.511579
0.1032	-0.511579	-1.02316	0
0.1036	-1.02316	-1.02316	-1.02316
0.104	-1.02316	-1.02316	-0.511579
0.1044	-1.02316	-1.53474	-0.511579
0.1048	-1.02316	-0.511579	0
0.1052	-0.511579	0	-0.511579
0.1056	-0.511579	-1.02316	-1.53474
0.106	-0.511579	-1.02316	-1.02316
0.1064	-0.511579	-0.511579	-0.511579
0.1068	0	-1.02316	-1.53474
0.1072	-1.53474	-1.02316	-1.02316
0.1076	-1.02316	-0.511579	-1.53474
0.108	0.511579	-0.511579	-1.02316
0.1084	-1.53474	-1.02316	-0.511579
0.1088	-1.02316	-0.511579	-1.53474
0.1092	-1.02316	-0.511579	-0.511579
0.1096	-0.511579	-1.02316	0
0.11	-0.511579	0	-0.511579
0.1104	-0.511579	-0.511579	-1.53474
0.1108	-1.02316	-0.511579	-1.53474
0.1112	-1.02316	-1.53474	-1.02316
0.1116	-1.02316	-0.511579	-1.53474
0.112	-1.02316	-0.511579	-1.53474
0.1124	-0.511579	-1.02316	-1.02316
0.1128	-1.53474	-0.511579	-1.02316
0.1132	-0.511579	-0.511579	-1.02316
0.1136	-0.511579	-1.02316	-0.511579
0.114	-1.53474	-0.511579	0
0.1144	-1.02316	-0.511579	-0.511579
0.1148	-0.511579	-1.53474	-1.02316
0.1152	0	-0.511579	-1.53474
0.1156	-1.02316	-0.511579	-1.02316
0.116	-1.02316	-0.511579	-1.02316
0.1164	-0.511579	-1.53474	-0.511579
0.1168	-1.02316	-1.02316	0
0.1172	-1.02316	0.511579	-1.02316
0.1176	-1.02316	-0.511579	0
0.118	-0.511579	-0.511579	-0.511579
0.1184	-1.53474	-1.02316	-1.02316
0.1188	-1.02316	-0.511579	-1.53474
0.1192	-0.511579	0	0
0.1196	-1.02316	0	-1.02316
0.12	-1.02316	-0.511579	-1.02316
0.1204	-0.511579	-0.511579	-1.02316
0.1208	-0.511579	-2.04632	-1.53474
0.1212	-1.02316	-0.511579	-1.53474
0.1216	-1.53474	0	-1.02316
0.122	-1.53474	-1.02316	0
0.1224	0	-0.511579	-1.02316
0.1228	-1.53474	-1.53474	0
0.1232	-1.02316	-0.511579	0
0.1236	-1.02316	0.511579	-0.511579
0.124	-1.02316	-1.02316	0.511579
0.1244	-0.511579	-1.02316	-0.511579
0.1248	0	-1.02316	-0.511579
0.1252	-1.02316	-0.511579	-0.511579
0.1256	-0.511579	-1.02316	0
0.126	-1.02316	-1.02316	-0.511579
0.1264	-0.511579	-1.02316	-0.511579
0.1268	-1.02316	0	-1.02316
0.1272	-1.02316	-0.511579	-0.511579
0.1276	-1.02316	-0.511579	-1.02316
0.128	-1.53474	-1.53474	-1.02316
0.1284	-1.02316	-1.02316	-1.53474
0.1288	-1.53474	-1.02316	0
0.1292	-1.02316	-0.511579	-1.02316
0.1296	0.511579	-1.53474	-1.02316
0.13	-0.511579	-0.511579	-0.511579
0.1304	-1.53474	-1.02316	-0.511579
0.1308	-1.53474	0	-0.511579
0.1312	-1.02316	-1.02316	-1.53474
0.1316	-1.02316	0	-0.511579
0.132	-0.511579	-1.02316	-1.53474
0.1324	-1.02316	0	-0.511579
0.1328	-1.02316	-0.511579	-1.02316
0.1332	-1.02316	-0.511579	-1.02316
0.1336	-0.511579	-1.53474	-1.02316
0.134	-0.511579	-1.02316	-0.511579
0.1344	0	-0.511579	0
0.1348	-1.02316	0	0.511579
0.1352	-0.511579	-1.02316	-1.02316
0.1356	-1.02316	-1.02316	-1.02316
0.136	0	-1.02316	0
0.1364	-1.53474	-1.02316	-1.02316
0.1368	-0.511579	-0.511579	-0.511579
0.1372	-0.511579	-1.02316	-1.02316
0.1376	-0.511579	-1.02316	-1.02316
0.138	-1.53474	-0.511579	-1.02316
0.1384	-0.511579	-0.511579	-1.02316
0.1388	-1.53474	-1.53474	-0.511579
0.1392	-1.02316	0	-1.02316
0.1396	-1.02316	0	-1.02316
0.14	-1.02316	-1.02316	-0.511579
0.1404	-1.02316	0	0
0.1408	-1.02316	-0.511579	-1.53474
0.1412	-0.511579	-1.02316	0
0.1416	-1.02316	-0.511579	-1.53474
0.142	0	0	-1.02316
0.1424	-0.511579	-0.511579	-1.53474
0.1428	-0.511579	-1.02316	-1.02316
0.1432	-1.02316	-0.511579	-1.02316
0.1436	-0.511579	0	-1.02316
0.144	-2.04632	-0.511579	-1.02316
0.1444	-1.02316	-0.511579	-0.511579
0.1448	0	-1.53474	0
0.1452	-0.511579	-1.53474	-1.02316
0.1456	-1.53474	-1.53474	-1.53474
0.146	-0.511579	0	-0.511579
0.1464	-1.02316	-1.02316	0
0.1468	-1.02316	-0.511579	-0.511579
0.1472	-1.53474	-0.511579	-1.53474
0.1476	-0.511579	-0.511579	0
0.148	-0.511579	-0.511579	-1.02316
0.1484	0	-1.02316	-1.53474
0.1488	0	-2.04632	0
0.1492	-0.511579	0	-0.511579
0.1496	-0.511579	-0.511579	-0.511579
0.15	-1.02316	-1.02316	-1.02316
0.1504	-0.511579	0	-1.02316
0.1508	-0.511579	-0.511579	-1.02316
0.1512	-1.02316	-1.02316	0
0.1516	-1.53474	-1.02316	-0.511579
0.152	-1.02316	-1.02316	-1.53474
0.1524	-0.511579	0	-1.02316
0.1528	-1.53474	-1.53474	-0.511579
0.1532	-1.53474	-1.02316	-0.511579
0.1536	0	-0.511579	0
0.154	-0.511579	-1.53474	0
0.1544	-1.02316	-0.511579	-1.02316
0.1548	-1.02316	-0.511579	-1.02316
0.1552	0.511579	-0.511579	-0.511579
0.1556	0	-0.511579	-1.53474
0.156	-1.02316	-1.53474	-1.02316
0.1564	-0.511579	0	-0.511579
0.1568	-1.53474	-0.511579	-0.511579
0.1572	-1.02316	-1.02316	-0.511579
0.1576	-0.511579	-0.511579	-0.511579
0.158	-0.511579	0	-0.511579
0.1584	-0.511579	-1.02316	-0.511579
0.1588	-1.02316	-1.02316	-1.53474
0.1592	-1.02316	0	-1.02316
0.1596	-0.511579	-0.511579	-0.511579
0.16	-1.02316	-0.511579	0
0.1604	-1.02316	-1.02316	0
0.1608	-1.02316	-1.02316	-0.511579
0.1612	-0.511579	-1.02316	-0.511579
0.1616	-0.511579	-0.511579	-0.511579
0.162	-1.02316	-0.511579	-0.511579
0.1624	-0.511579	-1.53474	-1.02316
0.1628	-1.02316	-1.53474	-1.02316
0.1632	-1.53474	0	-1.02316
0.1636	-0.511579	-0.511579	-0.511579
0.164	0	-0.511579	-0.511579
0.1644	-0.511579	-0.511579	-1.02316
0.1648	-1.02316	-0.511579	-0.511579
0.1652	-1.02316	-1.53474	-1.53474
0.1656	-0.511579	0	-1.02316
0.166	-0.511579	-1.02316	0
0.1664	-0.511579	-0.511579	-0.511579
0.1668	0	-0.511579	-1.02316
0.1672	0.511579	-1.53474	-1.02316
0.1676	-0.511579	-1.02316	-0.511579
0.168	-0.511579	-1.53474	-1.02316
0.1684	-0.511579	-0.511579	-0.511579
0.1688	-1.02316	-1.02316	-1.02316
0.1692	-0.511579	-0.511579	0
0.1696	-0.511579	0	0
0.17	-0.511579	-1.02316	-0.511579
0.1704	-0.511579	-1.53474	0
0.1708	-1.53474	-0.511579	-0.511579
0.1712	-1.02316	-1.02316	-0.511579
0.1716	-0.511579	0	-0.511579
0.172	-0.511579	-1.02316	-1.02316
0.1724	-0.511579	-0.511579	0
0.1728	-0.511579	-1.02316	-0.511579
0.1732	-1.02316	-1.02316	-1.02316
0.1736	-1.02316	-1.53474	-0.511579
0.174	-1.02316	-0.511579	-0.511579
0.1744	-1.53474	-0.511579	-1.02316
0.1748	-1.02316	-0.511579	-1.02316
0.1752	-1.02316	-1.53474	-1.02316
0.1756	-1.02316	-1.53474	-1.02316
0.176	-1.02316	-0.511579	-1.02316
0.1764	-0.511579	-0.511579	-0.511579
0.1768	-0.511579	0	-0.511579
0.1772	-0.511579	-1.02316	-1.02316
0.1776	-0.511579	-0.511579	-1.53474
0.178	-0.511579	-1.53474	-0.511579
0.1784	-1.02316	-1.02316	-1.02316
0.1788	-0.511579	-1.53474	-1.53474
0.1792	-0.511579	-1.53474	-1.53474
0.1796	-0.511579	-0.511579	-1.02316
0.18	-0.511579	-0.511579	-1.53474
0.1804	-0.511579	-1.02316	-0.511579
0.1808	-1.02316	-1.02316	-0.511579
0.1812	-0.511579	0	-1.53474
0.1816	-1.53474	0	-1.02316
0.182	-1.02316	-0.511579	-1.02316
0.1824	-1.02316	0	0
0.1828	-0.511579	0	-1.02316
0.1832	0	-1.02316	-1.02316
0.1836	0	-0.511579	-1.53474
0.184	-1.02316	-0.511579	-0.511579
0.1844	0	-0.511579	-0.511579
0.1848	-0.511579	-1.02316	-0.511579
0.1852	-1.02316	-0.511579	-0.511579
0.1856	-0.511579	-1.02316	-0.511579
0.186	-0.511579	0	-0.511579
0.1864	-0.511579	-0.511579	-0.511579
0.1868	-0.511579	-0.511579	-1.02316
0.1872	0	-1.02316	-1.02316
0.1876	-0.511579	-0.511579	-0.511579
0.188	-0.511579	-0.511579	-1.53474
0.1884	-0.511579	-1.02316	-0.511579
0.1888	-0.511579	-0.511579	-0.511579
0.1892	-1.53474	-0.511579	0
0.1896	-1.02316	-0.511579	-1.02316
0.19	-1.02316	-1.02316	-0.511579
0.1904	-0.511579	-1.53474	0
0.1908	-1.02316	-1.02316	-0.511579
0.1912	-1.02316	-1.02316	-1.02316
0.1916	-1.02316	0	0
0.192	-0.511579	-0.511579	-1.02316
0.1924	-1.02316	-0.511579	-0.511579
0.1928	-0.511579	0	0
0.1932	-0.511579	-0.511579	0.511579
0.1936	-1.02316	-0.511579	0
0.194	-1.02316	-0.511579	-1.02316
0.1944	-0.511579	-0.511579	0
0.1948	-1.02316	-0.511579	-0.511579
0.1952	-0.511579	-0.511579	-0.511579
0.1956	-0.511579	-1.02316	-1.02316
0.196	-0.511579	-1.53474	-1.02316
0.1964	0	-0.511579	-1.02316
0.1968	-0.511579	-1.02316	-1.02316
0.1972	-0.511579	-1.02316	-0.511579
0.1976	-1.53474	-0.511579	-1.02316
0.198	-1.02316	-0.511579	-0.511579
0.1984	-0.511579	-0.511579	-1.02316
0.1988	-1.53474	-1.02316	-1.02316
0.1992	-0.511579	-1.02316	-0.511579
0.1996	-0.511579	-0.511579	0
0.2	-0.511579	0	-0.511579
0.2004	-1.02316	-0.511579	0
0.2008	-0.511579	-1.02316	-0.511579
0.2012	0	-1.02316	-0.511579
0.2016	-1.02316	-0.511579	-0.511579
0.202	-0.511579	-1.02316	0
0.2024	-1.02316	-1.53474	-0.511579
0.2028	0	-1.02316	-0.511579
0.2032	-0.511579	0	-0.511579
0.2036	-1.02316	-1.53474	0
0.204	-1.02316	-0.511579	-1.53474
0.2044	-0.511579	-1.02316	-0.511579
0.2048	-1.02316	0	-0.511579
0.2052	-1.02316	0	-1.02316
0.2056	-0.511579	0	-0.511579
0.206	-0.511579	-0.511579	-1.02316
0.2064	-0.511579	-1.02316	-0.511579
0.2068	-0.511579	-0.511579	-1.53474
0.2072	-1.02316	-1.02316	-0.511579
0.2076	-1.53474	-1.02316	-1.02316
0.208	0	-0.511579	-1.02316
0.2084	0	-0.511579	-0.511579
0.2088	-0.511579	-0.511579	-1.02316
0.2092	-0.511579	-1.02316	-0.511579
0.2096	-1.53474	-1.02316	-1.02316
0.21	-1.02316	-0.511579	-0.511579
0.2104	-1.02316	-0.511579	-1.02316
0.2108	-0.511579	-1.02316	-0.511579
0.2112	-1.02316	-1.53474	-1.53474
0.2116	-0.511579	-0.511579	-0.511579
0.212	-1.02316	-1.02316	-1.53474
0.2124	-0.511579	0	-1.02316
0.2128	-1.02316	-1.02316	-0.511579
0.2132	-0.511579	-1.02316	-0.511579
0.2136	0	-1.02316	-1.02316
0.214	-0.511579	-1.02316	-1.02316
0.2144	-1.02316	0	-0.511579
0.2148	-1.02316	-0.511579	-0.511579
0.2152	-0.511579	-1.02316	0
0.2156	-0.511579	-0.511579	-0.511579
0.216	-0.511579	-1.02316	-1.02316
0.2164	0	-1.02316	-0.511579
0.2168	-0.511579	0	-1.02316
0.2172	-0.511579	-1.02316	-0.511579
0.2176	-1.02316	-1.02316	-1.53474
0.218	-0.511579	0	-0.511579
0.2184	-0.511579	-0.511579	-0.511579
0.2188	0	-1.02316	-1.02316
0.2192	-0.511579	-1.02316	-1.02316
0.2196	-0.511579	-0.511579	-1.02316
0.22	-0.511579	-1.02316	-1.02316
0.2204	-0.511579	-1.02316	0
0.2208	-0.511579	-1.02316	-2.04632
0.2212	-0.511579	0	-0.511579
0.2216	-1.02316	-0.511579	-0.511579
0.222	-1.53474	-1.02316	-1.02316
0.2224	-1.02316	-0.511579	-0.511579
0.2228	0	-0.511579	-1.53474
0.2232	-0.511579	-0.511579	-0.511579
0.2236	-0.511579	-0.511579	0
0.224	-1.02316	-1.02316	-0.511579
0.2244	-0.511579	-1.02316	0
0.2248	-0.511579	-1.02316	-1.02316
0.2252	-0.511579	-1.02316	-0.511579
0.2256	-0.511579	-1.02316	0
0.226	-0.511579	-1.02316	-1.02316
0.2264	-1.02316	-0.511579	-0.511579
0.2268	-0.511579	-1.53474	-1.02316
0.2272	-1.53474	-1.02316	0
0.2276	-1.53474	-0.511579	0
0.228	-1.02316	-0.511579	-0.511579
0.2284	-1.02316	-1.02316	-1.02316
0.2288	0	-0.511579	-0.511579
0.2292	0	-1.02316	-0.511579
0.2296	-1.53474	-1.53474	-1.02316
0.23	-1.02316	-1.53474	-1.02316
0.2304	-0.511579	-0.511579	-1.02316
0.2308	0	-1.02316	-0.511579
0.2312	-1.02316	-0.511579	-1.53474
0.2316	-0.511579	-0.511579	-1.02316
0.232	-0.511579	-1.02316	-1.02316
0.2324	-0.511579	0.511579	-0.511579
0.2328	-1.02316	-0.511579	-1.02316
0.2332	-1.02316	-0.511579	-1.53474
0.2336	-1.53474	-0.511579	-1.02316
0.234	-1.02316	-0.511579	-0.511579
0.2344	-1.02316	0	-0.511579
0.2348	0	-0.511579	-1.02316
0.2352	-0.511579	-0.511579	-0.511579
0.2356	-0.511579	-1.02316	-0.511579
0.236	-1.53474	-0.511579	-1.53474
0.2364	-1.53474	0	-0.511579
0.2368	0	-1.02316	-0.511579
0.2372	-1.53474	-0.511579	0.511579
0.2376	-1.53474	-0.511579	-1.02316
0.238	-1.53474	-0.511579	-1.02316
0.2384	-0.511579	-1.02316	-1.53474
0.2388	-0.511579	-1.02316	0
0.2392	-1.53474	0	-0.511579
0.2396	-1.02316	-1.53474	-0.511579
0.24	-1.02316	-0.511579	-0.511579
0.2404	-0.511579	0	-0.511579
0.2408	-0.511579	-0.511579	0
0.2412	-0.511579	-0.511579	-0.511579
0.2416	-1.53474	-0.511579	-1.02316
0.242	-0.511579	-1.02316	-1.02316
0.2424	-1.02316	-0.511579	-1.02316
0.2428	-1.53474	-0.511579	-1.02316
0.2432	-0.511579	-1.02316	-0.511579
0.2436	-0.511579	-1.02316	0
0.244	-1.02316	-1.02316	-0.511579
0.2444	-1.02316	0	-0.511579
0.2448	0	-0.511579	-0.511579
0.2452	-1.02316	-0.511579	-0.511579
0.2456	-1.02316	-1.02316	-0.511579
0.246	-0.511579	-1.53474	-1.02316
0.2464	-0.511579	-1.53474	-1.02316
0.2468	-0.511579	-0.511579	-0.511579
0.2472	-0.511579	0	-0.511579
0.2476	-0.511579	-0.511579	-1.02316
0.248	0	-0.511579	-0.511579
0.2484	-0.511579	-0.511579	0
0.2488	-0.511579	-0.511579	-1.53474
0.2492	-1.02316	-0.511579	-1.02316
0.2496	-0.511579	0	0
0.25	-0.511579	-0.511579	-1.02316
0.2504	-1.53474	-0.511579	-1.02316
0.2508	0	0	0.511579
0.2512	-0.511579	-1.02316	-0.511579
0.2516	-1.53474	-1.53474	-1.53474
0.252	-1.02316	-1.02316	0
0.2524	-1.02316	-1.02316	-0.511579
0.2528	-1.02316	-1.53474	0
0.2532	-0.511579	-1.53474	-1.02316
0.2536	-1.02316	-0.511579	-1.02316
0.254	-0.511579	-0.511579	-0.511579
0.2544	-1.02316	-0.511579	-1.02316
0.2548	-1.53474	-1.53474	-0.511579
0.2552	0	-1.02316	-1.02316
0.2556	-1.02316	-0.511579	-1.02316
0.256	-0.511579	-1.02316	-1.02316
0.2564	-1.53474	0	-0.511579
0.2568	-1.02316	0	-0.511579
0.2572	0	-0.511579	-1.53474
0.2576	-0.511579	-0.511579	-1.53474
0.258	0	-1.02316	-1.02316
0.2584	-1.02316	-0.511579	-1.02316
0.2588	-1.02316	-0.511579	-0.511579
0.2592	0	-0.511579	-1.53474
0.2596	-0.511579	-1.02316	-0.511579
0.26	-0.511579	-0.511579	-0.511579
0.2604	-1.53474	-0.511579	-1.02316
0.2608	-1.53474	-1.53474	-1.02316
0.2612	-0.511579	-1.02316	-0.511579
0.2616	0	-0.511579	-1.02316
0.262	-0.511579	-1.53474	-1.53474
0.2624	0	-1.53474	-1.02316
0.2628	-0.511579	-0.511579	-1.02316
0.2632	-1.53474	-0.511579	-0.511579
0.2636	0	-1.02316	-1.02316
0.264	-1.53474	0	-1.02316
0.2644	-0.511579	-1.02316	-0.511579
0.2648	-1.02316	-0.511579	0
0.2652	0	-0.511579	0
0.2656	-1.02316	0	-1.53474
0.266	-0.511579	-0.511579	0
0.2664	-1.02316	-0.511579	-1.02316
0.2668	-1.02316	-0.511579	0
0.2672	0	-0.511579	-1.02316
0.2676	-1.02316	-1.53474	0.511579
0.268	-0.511579	0	-0.511579
0.2684	-0.511579	-1.02316	-0.511579
0.2688	-1.02316	-1.02316	0
0.2692	-1.02316	-0.511579	-0.511579
0.2696	-1.02316	-0.511579	-1.02316
0.27	-0.511579	-0.511579	0
0.2704	-0.511579	-1.02316	-1.02316
0.2708	-1.02316	-0.511579	-1.53474
0.2712	0	-0.511579	-0.511579
0.2716	-0.511579	0.511579	-0.511579
0.272	-1.02316	-0.511579	-0.511579
0.2724	-1.02316	-0.511579	-0.511579
0.2728	-0.511579	-1.02316	-1.02316
0.2732	-0.511579	-1.02316	0
0.2736	-0.511579	-1.02316	-1.53474
0.274	-1.02316	-0.511579	-1.02316
0.2744	0	-1.02316	-0.511579
0.2748	-0.511579	0	-0.511579
0.2752	-1.02316	-0.511579	-0.511579
0.2756	-0.511579	-1.53474	-0.511579
0.276	-1.02316	-0.511579	0
0.2764	-1.53474	-0.511579	-1.02316
0.2768	-1.53474	-0.511579	-1.02316
0.2772	-1.02316	-1.02316	-1.02316
0.2776	-0.511579	-1.53474	-0.511579
0.278	-1.53474	-0.511579	0
0.2784	-1.02316	-2.04632	-0.511579
0.2788	-0.511579	-0.511579	-1.53474
0.2792	-1.53474	-1.02316	-0.511579
0.2796	-1.02316	-0.511579	-1.02316
0.28	-1.02316	-0.511579	-1.02316
0.2804	-0.511579	-1.53474	-1.02316
0.2808	-1.02316	-0.511579	-1.02316
0.2812	-0.511579	-0.511579	-0.511579
0.2816	-1.02316	-0.511579	-1.02316
0.282	-1.02316	-1.02316	-0.511579
0.2824	-0.511579	-0.511579	-0.511579
0.2828	-0.511579	-1.02316	-1.02316
0.2832	-0.511579	-1.02316	-0.511579
0.2836	-0.511579	-1.02316	-1.02316
0.284	-1.02316	-1.02316	-1.02316
0.2844	-1.02316	-0.511579	-0.511579
0.2848	0	-0.511579	-1.53474
0.2852	-1.02316	-1.02316	-0.511579
0.2856	-1.02316	-1.02316	-1.02316
0.286	-1.02316	-0.511579	-1.02316
0.2864	-0.511579	-1.02316	-1.02316
0.2868	-0.511579	-0.511579	-1.02316
0.2872	-0.511579	0	-1.02316
0.2876	0	-1.02316	-1.53474
0.288	-1.02316	-1.02316	-1.02316
0.2884	-1.02316	-0.511579	-0.511579
0.2888	-1.53474	-0.511579	-1.02316
0.2892	-0.511579	-0.511579	0
0.2896	-1.02316	-1.02316	-0.511579
0.29	-0.511579	-0.511579	-0.511579
0.2904	-0.511579	-0.511579	0
0.2908	-0.511579	-0.511579	-1.53474
0.2912	-1.02316	0	0
0.2916	-0.511579	-1.02316	-1.02316
0.292	-1.02316	-0.511579	-1.53474
0.2924	-1.53474	-0.511579	-1.53474
0.2928	-1.02316	-1.53474	-0.511579
0.2932	-0.511579	-1.02316	-1.02316
0.2936	-1.02316	-1.02316	0
0.294	-2.04632	-0.511579	0
0.2944	-1.53474	-0.511579	-0.511579
0.2948	-0.511579	-1.53474	-0.511579
0.2952	-1.02316	-1.02316	-0.511579
0.2956	-1.53474	-1.02316	-1.53474
0.296	-1.02316	-1.02316	-0.511579
0.2964	-0.511579	0	-1.53474
0.2968	-0.511579	-1.02316	0
0.2972	-1.53474	0.511579	-0.511579
0.2976	-1.02316	0	-0.511579
0.298	-1.02316	0	-1.53474
0.2984	-0.511579	-1.02316	-0.511579
0.2988	-1.53474	-1.02316	-0.511579
0.2992	0.511579	-0.511579	-0.511579
0.2996	-1.53474	-1.02316	-1.53474
0.3	0	0	0
0.3004	-0.511579	-0.511579	-0.511579
0.3008	-1.02316	-1.02316	-1.02316
0.3012	-0.511579	-1.02316	-0.511579
0.3016	-0.511579	-0.511579	-1.02316
0.302	-0.511579	-0.511579	-0.511579
0.3024	0	-0.511579	0
0.3028	-0.511579	0	-0.511579
0.3032	-0.511579	-1.02316	-0.511579
0.3036	-0.511579	0	-0.511579
0.304	-1.53474	-1.53474	-0.511579
0.3044	-1.02316	-1.02316	-1.02316
0.3048	-0.511579	-0.511579	-0.511579
0.3052	-0.511579	-0.511579	-1.53474
0.3056	-0.511579	-0.511579	-1.02316
0.306	0	-1.53474	0
0.3064	-1.02316	0	-0.511579
0.3068	-1.02316	-1.02316	-1.53474
0.3072	-1.53474	0.511579	-0.511579
0.3076	-0.511579	-0.511579	-1.02316
0.308	-0.511579	-0.511579	-0.511579
0.3084	-0.511579	-0.511579	-0.511579
0.3088	-0.511579	-0.511579	-1.02316
0.3092	-0.511579	-1.02316	-1.53474
0.3096	-0.511579	-1.02316	-0.511579
0.31	-1.02316	-1.02316	0
0.3104	-0.511579	-1.02316	-0.511579
0.3108	-1.02316	0.511579	-1.53474
0.3112	0	-0.511579	-0.511579
0.3116	-1.53474	-0.511579	-0.511579
0.312	-1.02316	-1.53474	-0.511579
0.3124	-1.02316	-0.511579	0
0.3128	-0.511579	-0.511579	-0.511579
0.3132	-1.53474	0	0
0.3136	-0.511579	-0.511579	-1.02316
0.314	-0.511579	-1.02316	-0.511579
0.3144	-0.511579	0	-1.02316
0.3148	-1.02316	-1.02316	-1.02316
0.3152	-0.511579	-1.53474	-0.511579
0.3156	-1.02316	0	0
0.316	-0.511579	-1.02316	-1.02316
0.3164	-1.02316	0	-0.511579
0.3168	-0.511579	-0.511579	-0.511579
0.3172	-1.53474	-1.53474	-0.511579
0.3176	-0.511579	-0.511579	0.511579
0.318	-0.511579	0	-1.53474
0.3184	-1.02316	0	0
0.3188	-1.02316	-0.511579	0
0.3192	-1.02316	-1.02316	0
0.3196	-1.02316	-0.511579	-1.02316
0.32	-1.02316	-0.511579	-0.511579
0.3204	0	-0.511579	-1.02316
0.3208	-0.511579	-1.02316	-0.511579
0.3212	-1.02316	-1.02316	-0.511579
0.3216	-1.53474	-1.02316	-0.511579
0.322	-1.02316	-0.511579	-0.511579
0.3224	-1.02316	0	-1.02316
0.3228	-0.511579	-1.02316	-1.02316
0.3232	-1.02316	0	-0.511579
0.3236	-0.511579	-1.02316	-1.02316
0.324	-1.02316	-0.511579	-1.53474
0.3244	-0.511579	-0.511579	-1.02316
0.3248	-0.511579	-0.511579	-1.02316
0.3252	-0.511579	-1.02316	-1.53474
0.3256	0	-0.511579	-0.511579
0.326	0	-0.511579	-1.02316
0.3264	-0.511579	-0.511579	0
0.3268	-0.511579	-1.02316	0
0.3272	-1.02316	-0.511579	-0.511579
0.3276	0	0	-1.02316
0.328	-1.53474	-0.511579	-1.02316
0.3284	-1.02316	-0.511579	-0.511579
0.3288	0.511579	0	-1.02316
0.3292	0	-0.511579	-1.02316
0.3296	-1.53474	-0.511579	-1.02316
0.33	-1.02316	-1.02316	-1.02316
0.3304	-1.02316	-0.511579	-0.511579
0.3308	-1.02316	-1.53474	-0.511579
0.3312	-1.02316	-0.511579	0
0.3316	-0.511579	0.511579	-0.511579
0.332	-1.02316	0	0
0.3324	-1.53474	-1.02316	-0.511579
0.3328	-1.02316	-0.511579	-0.511579
0.3332	-0.511579	-1.02316	-0.511579
0.3336	-1.53474	-1.02316	-0.511579
0.334	-0.511579	-0.511579	0
0.3344	-0.511579	0	-0.511579
0.3348	-0.511579	-1.02316	-1.02316
0.3352	-0.511579	0.511579	-1.02316
0.3356	-1.02316	-1.02316	-1.02316
0.336	-0.511579	-1.02316	-0.511579
0.3364	-1.53474	-0.511579	0
0.3368	-1.02316	0	-1.02316
0.3372	-1.02316	0	-1.53474
0.3376	-0.511579	-0.511579	-0.511579
0.338	-0.511579	-0.511579	-1.53474
0.3384	-0.511579	-0.511579	-1.02316
0.3388	-0.511579	-0.511579	-0.511579
0.3392	-1.02316	-0.511579	-0.511579
0.3396	-0.511579	-1.02316	-1.02316
0.34	-0.511579	-0.511579	-0.511579
0.3404	-1.53474	-1.02316	-0.511579
0.3408	-0.511579	-1.02316	-0.511579
0.3412	-0.511579	-1.53474	-1.02316
0.3416	0	-0.511579	-0.511579
0.342	0	-0.511579	-0.511579
0.3424	0	-0.511579	-0.511579
0.3428	-0.511579	0	-1.02316
0.3432	-0.511579	-0.511579	-0.511579
0.3436	-1.02316	-0.511579	0
0.344	-0.511579	0	-1.02316
0.3444	-1.02316	-1.02316	0
0.3448	-0.511579	-0.511579	-0.511579
0.3452	-0.511579	-1.53474	-0.511579
0.3456	-2.04632	-0.511579	-0.511579
0.346	0	-1.02316	-0.511579
0.3464	0	0	-1.02316
0.3468	-0.511579	0	0
0.3472	-1.02316	-1.53474	-1.02316
0.3476	-0.511579	0	-1.02316
0.348	-1.02316	-0.511579	-0.511579
0.3484	-1.02316	-0.511579	-1.02316
0.3488	-1.02316	-1.02316	-1.02316
0.3492	-1.02316	0	-1.02316
0.3496	-0.511579	-0.511579	0
0.35	-1.02316	-1.02316	0
0.3504	-0.511579	0	-1.53474
0.3508	-0.511579	-1.02316	-0.511579
0.3512	-1.02316	-0.511579	-0.511579
0.3516	-0.511579	0	-1.02316
0.352	-1.02316	-1.02316	-1.02316
0.3524	-1.02316	-1.02316	0
0.3528	-1.02316	-1.02316	-1.02316
0.3532	-0.511579	-0.511579	-1.02316
0.3536	-1.02316	-1.02316	-1.02316
0.354	-1.53474	-0.511579	-0.511579
0.3544	-1.02316	-0.511579	-1.02316
0.3548	0	0	-0.511579
0.3552	-1.02316	-1.02316	-1.53474
0.3556	-1.02316	0	-0.511579
0.356	0	-0.511579	0.511579
0.3564	-1.53474	0	-1.02316
0.3568	-1.53474	-0.511579	-0.511579
0.3572	-1.53474	-1.02316	0
0.3576	-0.511579	-1.02316	-1.02316
0.358	-0.511579	0	0.511579
0.3584	0.511579	-1.02316	-1.02316
0.3588	-0.511579	-1.02316	-0.511579
0.3592	-1.02316	-0.511579	-1.53474
0.3596	0	-1.02316	-0.511579
0.36	-1.02316	-0.511579	-1.02316
0.3604	-0.511579	-1.53474	-1.53474
0.3608	-1.02316	-0.511579	-0.511579
0.3612	0	-1.53474	-0.511579
0.3616	-0.511579	-0.511579	-0.511579
0.362	-1.02316	0	-0.511579
0.3624	-0.511579	-0.511579	-0.511579
0.3628	-0.511579	0	-1.02316
0.3632	-1.02316	-1.02316	-0.511579
0.3636	0	-1.02316	0
0.364	-0.511579	-0.511579	-1.02316
0.3644	-0.511579	-1.53474	-0.511579
0.3648	-0.511579	-1.02316	-0.511579
0.3652	-1.53474	-1.02316	-1.02316
0.3656	-1.53474	0	-1.53474
0.366	-1.02316	-1.02316	-0.511579
0.3664	-0.511579	-0.511579	-0.511579
0.3668	-0.511579	-1.02316	-0.511579
0.3672	-0.511579	0	-0.511579
0.3676	-0.511579	-0.511579	-1.02316
0.368	-0.511579	-1.02316	-1.02316
0.3684	-0.511579	-0.511579	-1.02316
0.3688	-0.511579	-0.511579	0
0.3692	0	-0.511579	-1.02316
0.3696	-0.511579	-0.511579	-0.511579
0.37	0	-1.02316	-1.02316
0.3704	-1.02316	0	-0.511579
0.3708	-1.02316	-1.02316	-1.02316
0.3712	-0.511579	-0.511579	-1.02316
0.3716	-0.511579	-0.511579	-0.511579
0.372	0	0	-0.511579
0.3724	-0.511579	-1.02316	-1.02316
0.3728	-0.511579	-0.511579	-1.02316
0.3732	-1.02316	0	-1.02316
0.3736	-0.511579	-0.511579	-0.511579
0.374	0	-1.53474	-0.511579
0.3744	-1.02316	-1.02316	0
0.3748	-1.02316	-1.02316	-1.02316
0.3752	-1.02316	-0.511579	-1.02316
0.3756	-1.53474	-1.02316	-0.511579
0.376	-1.02316	-1.02316	-1.02316
0.3764	-0.511579	-1.02316	-0.511579
0.3768	0	0	-0.511579
0.3772	-1.02316	-0.511579	-0.511579
0.3776	-1.53474	-0.511579	-0.511579
0.378	-0.511579	-0.511579	-0.511579
0.3784	-1.02316	-1.02316	-0.511579
0.3788	-1.53474	-1.02316	-1.02316
0.3792	0	-1.02316	0
0.3796	-0.511579	-0.511579	-1.02316
0.38	-0.511579	0	-0.511579
0.3804	-1.02316	-0.511579	-0.511579
0.3808	-0.511579	0	-1.02316
0.3812	-1.02316	-0.511579	-1.02316
0.3816	0	-0.511579	-0.511579
0.382	-0.511579	-0.511579	-1.02316
0.3824	0	-0.511579	-1.02316
0.3828	-1.02316	0	-1.02316
0.3832	0	-0.511579	-1.02316
0.3836	-1.02316	-1.02316	-0.511579
0.384	-1.02316	-1.02316	-0.511579
0.3844	-0.511579	-0.511579	-0.511579
0.3848	-1.53474	-0.511579	-1.02316
0.3852	-1.02316	-1.02316	-0.511579
0.3856	-0.511579	-0.511579	-0.511579
0.386	-1.02316	-1.02316	-1.02316
0.3864	-0.511579	0.511579	-0.511579
0.3868	-0.511579	-1.02316	-1.53474
0.3872	-0.511579	-0.511579	-1.53474
0.3876	-0.511579	-0.511579	-0.511579
0.388	-1.02316	-1.02316	-0.511579
0.3884	-1.02316	0	-1.02316
0.3888	-1.02316	-1.02316	-1.02316
0.3892	-1.02316	-1.02316	-1.02316
0.3896	-0.511579	-1.02316	-0.511579
0.39	0	-0.511579	-1.53474
0.3904	0	-1.02316	-0.511579
0.3908	-1.02316	-1.02316	-0.511579
0.3912	-0.511579	-0.511579	0
0.3916	-1.53474	-0.511579	0
0.392	0	0	-1.53474
0.3924	-0.511579	-0.511579	-0.511579
0.3928	-1.02316	-0.511579	-1.53474
0.3932	0	-0.511579	-0.511579
0.3936	-0.511579	-0.511579	-0.511579
0.394	-1.02316	-1.02316	-0.511579
0.3944	-1.53474	-0.511579	-0.511579
0.3948	0	-0.511579	-0.511579
0.3952	0	-0.511579	-0.511579
0.3956	-1.02316	-1.02316	-0.511579
0.396	-1.02316	0	-1.53474
0.3964	-0.511579	0	-1.02316
0.3968	0	0	-0.511579
0.3972	0	-1.02316	-1.02316
0.3976	-0.511579	-0.511579	0
0.398	-0.511579	-1.53474	-0.511579
0.3984	-0.511579	-0.511579	-0.511579
0.3988	0	-0.511579	-1.53474
0.3992	-1.02316	-1.53474	-0.511579
[truncated: 8,001 more rows]

## Sheet: Fig.2C
	Fluence (J/cm2)	Peak pressure (MPa)
	0.6	33.4232
	0.8	40.0737
	1	46.2126
	1.5	59.3432
	2.4	75.7137
	3	82.2789
